# Supplementary material for: Socioeconomic gap between neighborhoods of Budapest: Striking impact on stroke and possible explanations
Source: PLoS One. 2019 Feb 20;14(2):e0212519. doi: 10.1371/journal.pone.0212519 (PMC6382147; doi:10.1371/journal.pone.0212519)
Supplement: S1 Table — (XLSX) [file pone.0212519.s001.xlsx]

## Sheet: Munka1
Study identification number	District	Gender (1 male, 2 female)	Age at data retrieval (March 2013)	Age at index ACV	Survival status at data retrieval, i.e. end of follow-up	No.of hospital admissions from index ACV until March 2013	Birth year	Death year	Year of index ACV	ACV subtype according to ICD	Associated diseases recorded according to ICD	ICD_1	ICD_2	ICD_3	ICD_4	ICD_5	ICD_6	ICD_7	ICD_8	ICD_9	ICD_10	ICD_11	ICD_12	ICD_13	ICD_14	ICD_15	ICD_16	ICD_17	ICD_18	ICD_19	ICD_20	ICD_21	ICD_22	ICD_23	ICD_24	ICD_25
1	12	1	52.263	41	alive	1	1961	0	2002	I63		E78	G45	M47
2	8	1	52.0384	41	alive	1	1961	0	2002	I63		F06	I10	I63
3	8	1	51.8493	41	alive	1	1961	0	2002	G45		E78	G45	I10	I63
4	8	1	40.7342	41	deceased	1	1962	2003	2003	I61		I61
5	8	1	44.9397	41	deceased	1	1963	2008	2004	I63		G81	I25	I42	I63	I66
6	12	1	49.9123	41	alive	1	1963	0	2004	G45		G45	M47
7	8	1	48.9644	41	alive	1	1964	0	2005	I61		E11	E14	F07	I10	I11	I61	Z50
8	8	1	46.9315	41	alive	1	1966	0	2007	I63		F05	G45	I10	I63	I70
9	12	1	46.9123	41	alive	1	1966	0	2007	I63		G45	I63	I70
10	12	2	51.7781	41	alive	1	1961	0	2002	I63		F33	G45	I10	I63
11	8	2	49.4795	41	alive	1	1963	0	2004	G45		G45	I10
12	12	2	48.7726	41	alive	1	1964	0	2005	G45		G45	I67
13	8	2	51.3151	41	alive	2	1961	0	2002	I61		I61
14	12	1	40.9151	41	deceased	1	1963	2004	2004	I63		I42	I63
15	8	2	49.0055	41	alive	1	1964	0	2005	I63		E78	I63	R42
16	8	1	49.0849	42	deceased	2	1960	2009	2002	I61		F34	F41	G81	I10	I11	I61	I63	N22	N30
17	8	1	43.6247	42	deceased	1	1960	2004	2002	I63		E66	E87	G47	I50	I63	J18
18	8	1	51.2877	42	alive	1	1961	0	2003	G45		G45	I25	M62
19	8	2	46.8658	42	deceased	16	1960	2007	2002	I63		G40	G45	I10	I63	I65	I70
20	12	2	49.2192	42	deceased	1	1961	2011	2003	I63		E78	F32	I63
21	8	2	50.9342	42	alive	1	1962	0	2004	I63		F06	I10	I63	I84	Q24
22	8	2	49.8904	42	alive	3	1963	0	2005	I63		F32	G40	I60	I63
23	8	2	48.3014	42	alive	1	1965	0	2007	I63		E66	E78	G45	H82	I10	I63
24	8	2	48.2384	42	alive	1	1965	0	2007	I63		D32	G81	I63
25	12	1	49.5507	42	alive	1	1963	0	2005	G45		G45	I10	M47
26	12	1	49.2575	42	alive	1	1964	0	2006	I63		F06	I63	S06	W64
27	12	1	55.0877	43	alive	1	1958	0	2001	G45		G45
28	8	1	52.2247	43	deceased	1	1959	2012	2002	G45		E14	E78	G45
29	8	1	42.8849	43	deceased	1	1959	2003	2002	I63		C34	I63	I70
30	8	1	42.4658	43	deceased	2	1959	2002	2002	I61		I10	I61	I63	J18	L89
31	8	1	53.0082	43	alive	1	1960	0	2003	I63		E78	H53	I63	K29	N41
32	8	1	47.3014	43	deceased	1	1960	2008	2003	I63		F10	G45	I63	K70
33	8	1	52.2521	43	alive	1	1961	0	2004	I63		I63	I70
34	8	1	52.1534	43	alive	2	1961	0	2004	I63		E78	F34	F41	I10	I63
35	8	1	52.1014	43	alive	2	1961	0	2004	G45		A49	F41	G45	H81	K52
36	8	1	51.4219	43	alive	2	1961	0	2004	I63		G45	I10	I63	I67	N17
37	8	1	50.8959	43	alive	1	1962	0	2005	G45		G45	I10	M47	M51
38	8	1	50.1342	43	alive	1	1963	0	2006	G45		G45	I10	J42	R55
39	8	2	53.211	43	alive	1	1960	0	2003	G45		G45	I10	U99
40	8	2	50.5479	43	alive	2	1962	0	2005	G45		D18	G45	I63	K50
41	8	2	45.2959	43	deceased	1	1963	2009	2006	I63		E11	I63	I65	J45
42	8	1	51.5589	43	alive	2	1961	0	2004	I63		A09	B16	B18	D62	D64	F10	F69	G40	I48	I49	I63	J40	K86	K92	R50
43	8	1	54.2384	43	alive	2	1959	0	2002	I63		E10	G45	I10	I63	I70
44	8	2	50.7671	43	alive	1	1962	0	2005	G45		G45
45	12	2	54.7315	44	alive	2	1958	0	2002	I63		G45	I10	I69
46	8	1	49.4877	44	deceased	2	1958	2009	2002	I63		F03	F10	G31	G40	I63
47	12	1	52.6603	44	alive	1	1960	0	2004	I61		G45	I10	I11	I42	I61
48	8	1	42.9726	44	deceased	1	1960	2004	2004	I63		G40	I10	I11	I21	I63	I65	I74	Z72
49	8	1	46.9644	44	deceased	2	1961	2008	2005	I63		D59	D64	G45	I63	J43
50	8	1	47.5096	44	deceased	1	1962	2010	2006	I63		F10	G44	G62	I10	I63	K70
51	8	1	50	44	alive	1	1963	0	2007	I63		I25	I63	I67	R47
52	12	1	49.7342	44	alive	1	1963	0	2007	G45		G45	M47
53	12	1	49.4685	44	alive	1	1963	0	2007	I63		I10	I63	I67
54	12	2	54.7315	44	alive	2	1958	0	2002	I63		E03	G45	H53	I63	M47
55	8	2	46.6247	44	deceased	1	1959	2006	2003	I63		E11	G51	I11	I15	I63
56	12	2	52.6932	44	alive	1	1960	0	2004	G45		G45	H90	H93
57	8	2	52.674	44	alive	1	1960	0	2004	I63		G45	I15	I63	I65	I70
58	8	2	43.9507	44	deceased	1	1961	2005	2005	I61		G91	I10	I61	K92	R09	R40
59	8	2	49.5123	44	alive	1	1963	0	2007	I63		I10	I63	I70
60	8	2	49.3151	44	alive	1	1963	0	2007	I63		E66	I10	I63	K21	Z12
61	12	1	54.7041	44	alive	1	1958	0	2002	I63		F10	F33	I63	I67
62	8	1	43.7726	44	deceased	1	1958	2002	2002	I61		I61
63	8	1	50.937	44	alive	4	1962	0	2006	I63		A19	b14	B90	d23	D36	F10	G81	I10	I63	I70	J43
64	12	1	54.9452	45	alive	1	1958	0	2003	I61		I61	S06	V03
65	12	1	54.7397	45	alive	1	1958	0	2003	G45		G45
66	8	1	54.4712	45	alive	3	1958	0	2003	G45		E78	G45	I10
67	12	1	51.9315	45	alive	1	1961	0	2006	G45		G45
68	8	1	51.6274	45	alive	2	1961	0	2006	I63		E11	E87	G81	I10	I13	I25	I63	I70
69	8	1	44.4411	45	deceased	1	1962	2007	2007	I63		E10	E11	G93	I10	I63	J15	J18	J94
70	8	2	55.7918	45	alive	1	1957	0	2002	I63		E78	G45	I10	I63
71	8	2	55.7781	45	alive	6	1957	0	2002	G45		E78	F32	F34	G43	G45	I10	I24	I34	I63	J41	J45
72	8	2	54.4027	45	deceased	1	1957	2012	2002	I63		E11	F05	F32	G45	I63	I70
73	8	2	55.5068	45	alive	1	1957	0	2002	I63		E66	F10	I10	I63	I70
74	8	2	54.1068	45	alive	1	1959	0	2004	I63		F34	I10	I25	I63
75	12	2	53.6247	45	alive	2	1959	0	2004	I61		F04	G81	I11	I61	I63	Q28
76	8	2	53.4712	45	alive	1	1959	0	2004	G45		G45
77	8	2	53.1534	45	alive	1	1960	0	2005	G45		G45	I70
78	8	2	51.7973	45	alive	1	1961	0	2006	G45		E11	E78	F34	G45	I10	M47
79	8	2	51.3918	45	alive	1	1961	0	2006	I63		G81	I10	I63	N30
80	12	2	50.8466	45	alive	1	1962	0	2007	G45		G45
81	8	1	50.6986	45	alive	1	1962	0	2007	I63		I10	I63	I65	I70
82	8	1	44.411	45	deceased	1	1958	2003	2003	I61		D62	E87	F10	G93	I11	I50	I61	J98	R40
83	8	1	46.1233	45	deceased	3	1958	2005	2003	I63		E10	E11	E14	E78	I10	I63	I65	I67	J43
84	8	1	53.2137	45	alive	1	1960	0	2005	G45		F06	F10	F41	G45	I63	I70	M50
85	8	1	57.189	46	alive	1	1956	0	2002	I63		F10	G31	I63
86	8	1	51.389	46	deceased	1	1959	2011	2005	I63		G40	I63
87	8	1	53.4575	46	alive	1	1959	0	2005	I63		I63
88	12	1	52.7233	46	alive	1	1960	0	2006	G45		G45
89	8	1	52.2685	46	alive	1	1961	0	2007	I63		I10	I63
90	12	2	56.9068	46	alive	2	1956	0	2002	G45		F92	G45	I63
91	12	2	54.8192	46	deceased	2	1956	2011	2002	I63		E11	E78	G54	G81	I10	I25	I34	I36	I63	I65	I70	I83	I95	L73	Q60
92	8	2	56.8055	46	alive	1	1956	0	2002	G45		G45	I10	I61	I63	R51
93	12	2	56.3233	46	alive	1	1956	0	2002	G45		G45	G93	M47	Z98
94	8	2	55.7342	46	alive	1	1957	0	2003	I63		E14	E78	F34	I10	I63
95	8	2	55.726	46	alive	1	1957	0	2003	I63		F04	I63
96	12	2	55.4603	46	alive	1	1957	0	2003	I63		E78	G40	G51	H19	H52	I63	I65
97	8	2	55.137	46	alive	2	1958	0	2004	G45		G40	G45	I10	I63
98	8	2	54.8438	46	alive	1	1958	0	2004	I63		F43	I10	I63	M47	N20	Z92
99	8	2	47.0932	46	deceased	1	1959	2006	2005	I63		800	C34	G45	I10	I50	I63
100	8	2	53.926	46	alive	1	1959	0	2005	I63		G45	I63	I65
101	8	2	53.5562	46	alive	2	1959	0	2005	G45		G45
102	12	2	45.4712	46	deceased	1	1959	2006	2005	I61		D50	I10	I61	N17
103	8	2	52.7973	46	alive	1	1960	0	2006	I63		I63
104	12	2	49.3342	46	deceased	1	1961	2011	2007	G45		C50	G45
105	12	2	51.5315	46	alive	1	1961	0	2007	G45		F34	G45
106	8	1	53.2	46	alive	1	1960	0	2006	I63		E16	I51	I63	I70
107	8	1	57.1918	46	alive	1	1956	0	2002	G45		F03	G41	G45
108	8	1	55.8822	46	alive	2	1957	0	2003	I63		G62	I63	I67	K70	K76	N10	N17	S32	W01
109	12	1	53.0575	46	alive	1	1960	0	2006	I61		F10	I10	I61	I63
110	12	1	53.1452	47	deceased	3	1955	2009	2002	I63		G45	I63
111	8	1	57.6164	47	alive	1	1955	0	2002	G45		G45
112	8	1	57.4959	47	alive	1	1955	0	2002	I63		F10	I63
113	8	1	46.1178	47	deceased	1	1956	2003	2003	I63		I63	I70	I77	J15	K70
114	8	1	50.1151	47	deceased	1	1957	2008	2004	I63		F10	G40	G41	G81	G93	I63	I65	J41
115	8	1	49.5671	47	deceased	1	1959	2010	2006	I63		A31	F10	G40	I63
116	8	1	51.8329	47	deceased	2	1960	2012	2007	I63		E11	G44	G99	I10	I63	I65	I95
117	8	1	46.6575	47	deceased	1	1960	2007	2007	I63		b13	d23	G45	G81	I24	I50	I63	I70	J06	J18	J22	J41	J43	L89	N11	N39	R13	R15	R47
118	12	2	58.0493	47	alive	1	1955	0	2002	G45		G45	I10	Z72
119	12	2	57.3562	47	alive	1	1955	0	2002	G45		G45	M47
120	8	2	57.2986	47	alive	1	1955	0	2002	G45		G45	I80
121	8	2	57.2877	47	alive	1	1955	0	2002	G45		E11	G45	I10	I63	J34	J35	M47	M51
122	8	2	56.589	47	alive	1	1956	0	2003	G45		F41	F60	G45	I10
123	8	2	56.3918	47	alive	1	1956	0	2003	I63		F05	F10	F25	F34	G81	I61	I63
124	8	2	50.4219	47	deceased	1	1957	2008	2004	I63		I63
125	8	2	56.0164	47	alive	1	1957	0	2004	G45		E11	G45	I10	I25	M47
126	12	2	55.1973	47	alive	1	1958	0	2005	G45		F32	G45
127	8	2	54.5699	47	alive	1	1958	0	2005	I63		G45	I63
128	8	2	54.1589	47	alive	1	1959	0	2006	I63		E07	E11	F06	F34	H90	I10	I63	M47
129	12	2	52.7808	47	alive	1	1960	0	2007	G45		G45
130	8	2	57.2466	47	alive	1	1955	0	2002	I63		F20	I63
131	8	2	57.0219	47	alive	1	1956	0	2003	I63		I63	I65
132	12	1	55.9562	47	alive	1	1957	0	2004	G45		G45	H93
133	8	1	49.7233	48	deceased	1	1954	2004	2002	I63		F10	G31	G40	I63
134	8	1	58.5671	48	alive	1	1954	0	2002	G45		G45	I10	M47
135	12	1	58.3562	48	alive	1	1954	0	2002	I63		E78	F44	F60	I10	I63	I67
136	8	1	58.1726	48	alive	1	1955	0	2003	I63		E78	I11	I42	I63	I70	M10
137	8	1	58.1644	48	alive	4	1955	0	2003	I63		G93	I10	I15	I63	I70	K21	K29	K44	M47	N30
138	8	1	47.526	48	deceased	2	1955	2003	2003	I63		A41	E11	I10	I25	I50	I63	I65	J18
139	8	1	56.0274	48	deceased	1	1955	2012	2003	I63		F32	G31	I10	I63	I65
140	8	1	55.8904	48	alive	1	1957	0	2005	G45		G45	I10	I67	Z12
141	8	1	55.6986	48	alive	1	1957	0	2005	I63		G40	I63	J96	Z59	Z72	Z75	Z91
142	12	1	55.5918	48	alive	1	1957	0	2005	I63		E78	G45	G81	I63	I70
143	8	1	48.6192	48	deceased	1	1957	2007	2005	I63		I25	I63	Z59
144	8	1	54.4274	48	alive	1	1958	0	2006	I63		G81	I10	I63	I70
145	8	1	48.1068	48	deceased	1	1959	2007	2007	I63		D69	E87	F06	G31	G93	I63	I67	J41	K70	L89	Z56	Z59
146	8	1	53.4384	48	alive	2	1959	0	2007	I63		b28	b71	b77	G56	G81	I10	I63	M47	Z50
147	8	1	53.3397	48	alive	1	1959	0	2007	I63		D51	G81	I10	I25	I63	I70	K71	R47
148	8	2	56.9863	48	deceased	1	1954	2011	2002	G45		F34	G45
149	8	2	47.6548	48	deceased	1	1954	2002	2002	G45		F29	G45	I67
150	12	2	57.9151	48	deceased	4	1954	2012	2002	G45		E78	G45	I34	I36	I67	I70	M47	M50
151	8	2	51.9671	48	deceased	3	1954	2007	2002	I63		825	C34	G45	H54	I63	I65	I70
152	8	2	57.3068	48	deceased	1	1954	2012	2002	G45		G45	I63	M32
153	12	2	58.6466	48	alive	1	1954	0	2002	G45		E11	F32	G45	I10
154	12	2	58.6192	48	alive	1	1954	0	2002	I63		I63	M43
155	12	2	58.3644	48	alive	2	1954	0	2002	I63		I63
156	8	2	58.3425	48	alive	1	1954	0	2002	I63		E14	E66	F06	G45	G55	I63	I67
157	8	2	47.3342	48	deceased	1	1954	2002	2002	I61		F10	I10	I50	I61	J18	K22	K70
158	8	2	57.2384	48	alive	1	1955	0	2003	G45		G45
159	8	2	56.2877	48	alive	1	1956	0	2004	I63		E78	G45	I10	I63	I65	I73
160	12	2	56.1096	48	alive	1	1957	0	2005	G45		F41	G45	I84	M47
161	12	2	55.9233	48	alive	1	1957	0	2005	G45		F32	G45	Z03
162	8	2	55.5589	48	alive	1	1957	0	2005	G45		G45
163	8	2	51.7562	48	deceased	1	1957	2010	2005	G45		G45	I10	M53	M75	U99
164	8	2	54.8767	48	alive	1	1958	0	2006	G45		G45	I10	I34	I63
165	12	2	54.3918	48	alive	1	1958	0	2006	G45		G45
166	8	2	53.6301	48	alive	1	1959	0	2007	I63		G56	H81	I10	I63
167	12	2	53.3562	48	alive	1	1959	0	2007	G45		G45	I10	M47
168	8	1	47.7397	48	deceased	1	1958	2006	2006	I63		F10	G40	I63
169	8	1	50.3397	48	deceased	3	1958	2009	2006	I61		b73	d23	D62	F06	F10	G03	G81	I10	I50	I61	I69	J18	K86	R15	R32	Z59
170	8	1	59.1452	48	alive	2	1954	0	2002	I63		E11	E78	I63	I65	I73
171	8	2	47.2904	48	deceased	1	1955	2003	2003	I61		E10	G93	I46	I61	K70
172	8	1	57.8849	48	alive	3	1955	0	2003	G45		G45	I10	I63	I70
173	8	1	47.3726	48	deceased	1	1955	2003	2003	I61		D68	E10	G93	I61	K70	R40
174	8	1	56.8685	48	alive	1	1956	0	2004	G45		G45	I10	I63
175	8	1	55.2027	48	alive	1	1958	0	2006	I63		E78	G31	G45	I10	I25	I63	I65	I70
176	8	1	54.7397	48	alive	1	1958	0	2006	I63		I63	I95	J41	K21	R00	R51	R55	Z03
177	12	1	57.8027	48	alive	1	1955	0	2003	G45		G45	I63
178	8	1	60.011	49	alive	1	1953	0	2002	G45		E11	G45	I10	I83	K21	M21	M47
179	8	1	50.3699	49	deceased	4	1953	2004	2002	I63		A98	D69	E78	F32	G30	G31	I10	I11	I48	I63	I67	N30
180	12	1	53.789	49	deceased	1	1953	2008	2002	I63		F32	G45	I10	I63	I70
181	8	1	55.0301	49	deceased	1	1954	2009	2003	G45		G45	I63
182	12	1	54.8658	49	deceased	1	1954	2010	2003	G45		F41	G45	I65	M47	R51
183	12	1	58.7507	49	alive	1	1954	0	2003	G45		G45	I63
184	8	1	58.611	49	alive	1	1954	0	2003	I63		E78	F06	G45	G81	I63	I65	Z01
185	12	1	57.863	49	deceased	1	1954	2013	2003	I63		F10	G81	I10	I63
186	8	1	52.0438	49	deceased	2	1954	2007	2003	I63		E14	F05	F34	I10	I63	I70
187	8	1	58.2164	49	alive	1	1954	0	2003	I63		I10	I63	Z59
188	8	1	58.0274	49	alive	1	1955	0	2004	I63		I63	I70
189	8	1	58.011	49	alive	1	1955	0	2004	I63		G45	I10	I50	I63	I65
190	8	1	57.7425	49	alive	1	1955	0	2004	G45		E10	G45	I10
191	8	1	48.7425	49	deceased	3	1955	2004	2004	I63		801	C22	C78	E10	I63	K21
192	12	1	56.9233	49	alive	1	1956	0	2005	G45		G45	I10	I63	I70
193	8	1	48.2082	49	deceased	1	1957	2006	2006	I61		A16	A41	I10	I25	I43	I46	I61
194	8	1	55.211	49	alive	1	1958	0	2007	G45		G45	H81	H90	I95
195	8	2	60.0712	49	alive	1	1953	0	2002	I63		E78	I10	I63
196	12	2	59.9315	49	alive	1	1953	0	2002	G45		E78	G45
197	12	2	59.8767	49	alive	1	1953	0	2002	I63		F33	I10	I63
198	8	2	50.7644	49	deceased	3	1953	2004	2002	I63		D64	F01	F03	F05	I10	I63	I65
199	12	2	59.4329	49	alive	1	1953	0	2002	I63		E66	I10	I63	R42	R51
200	8	2	58.2658	49	alive	1	1954	0	2003	G45		G45	I70
201	12	2	57.8329	49	alive	2	1955	0	2004	I63		F41	G45	G46	H81	I63	I65	M50	M51	M79	R55
202	8	2	51.2877	49	deceased	1	1955	2007	2004	I61		G45	I10	I46	I50	I61	I63
203	12	2	57.4493	49	alive	3	1955	0	2004	G45		E28	G45	I65	I73	M50	U99
204	8	2	56.7836	49	alive	1	1956	0	2005	G45		G45	H90	H93	I65
205	12	2	56.7644	49	alive	1	1956	0	2005	G45		G45
206	8	2	55.9397	49	alive	1	1957	0	2006	G45		G45	H81	I63
207	8	2	55.5123	49	alive	1	1957	0	2006	G45		G45	I10	I48
208	12	2	54.8027	49	alive	1	1958	0	2007	G45		G45
209	12	2	54.5014	49	alive	1	1958	0	2007	G45		F32	G45	M51
210	8	2	54.4795	49	alive	2	1958	0	2007	I61		G45	G91	I10	I61	J18	R10
211	8	2	54.4493	49	alive	1	1958	0	2007	G45		G45
212	8	1	58.8411	49	alive	1	1954	0	2003	G45		E04	E71	G45
213	8	2	53.874	49	deceased	1	1954	2009	2003	G45		E10	G31	G44	G45	I10	I63
214	8	1	55.2247	49	deceased	1	1954	2010	2003	I63		G45	I63	I65	I70
215	8	1	58.3781	49	alive	1	1954	0	2003	G45		G45	I63	I70	M47	R78
216	8	1	48.589	49	deceased	1	1954	2004	2003	I63		F07	G40	I63
217	8	2	57.9836	49	alive	2	1955	0	2004	I63		I10	I25	I63	I83	I87	M15
218	8	1	57.4384	49	alive	1	1955	0	2004	I63		F10	I10	I63
219	12	2	56.9342	49	alive	1	1956	0	2005	G45		F32	G45	M43
220	8	2	55.5616	49	alive	1	1957	0	2006	I63		E78	F20	I10	I63	K76	N28
221	8	1	54.9014	49	alive	1	1958	0	2007	I63		D51	F10	G40	I10	I63
222	8	1	48.4603	49	deceased	1	1958	2007	2007	I63		G81	I05	I10	I46	I48	I50	I63	J96
223	12	1	60.9342	50	alive	1	1952	0	2002	I63		E78	I10	I63	I67
224	8	1	52.6438	50	deceased	1	1952	2005	2002	I63		G46	I10	I48	I63	I70
225	8	1	60.589	50	alive	1	1952	0	2002	G45		F10	G45	G62	I10	J42	K71
226	8	1	59.4548	50	deceased	3	1952	2012	2002	I63		E11	F10	I10	I63	I65	I70
227	8	1	60.5068	50	alive	1	1952	0	2002	I63		F05	F10	G40	I63
228	8	1	60.2986	50	alive	1	1952	0	2002	G45		G45	I10	I63
229	8	1	60.2685	50	alive	1	1952	0	2002	G45		G45	G93	I10	M47	Q76
230	8	1	60.2548	50	alive	2	1952	0	2002	I63		F10	G40	G81	I10	I63	I67	I70
231	12	1	60.2466	50	alive	1	1952	0	2002	I63		F41	G45	I10	I63
232	8	1	60.2438	50	alive	2	1952	0	2002	I63		E11	E78	G81	I63	I70
233	8	1	57.3068	50	deceased	3	1952	2011	2002	I63		F10	G31	G45	G81	I10	I63	I65	I70
234	8	1	60.0356	50	alive	1	1953	0	2003	I63		E14	I10	I63
235	8	1	54.5836	50	deceased	2	1953	2008	2003	I63		E10	H19	H36	H54	I10	I31	I63	I70
236	8	1	58.1096	50	deceased	1	1953	2012	2003	I63		E10	F03	I10	I63	I65	I70
237	8	1	59.7151	50	alive	1	1953	0	2003	I63		E10	I63
238	8	1	54.4219	50	deceased	1	1953	2008	2003	I63		I63	I65	I70
239	8	1	59.3589	50	alive	1	1953	0	2003	I63		G45	I63
240	8	1	48.4575	50	deceased	1	1953	2003	2003	I61		C34	C78	C79	C80	I61	J18	K72	R09
241	8	1	58.7014	50	alive	1	1954	0	2004	I63		F10	G45	I10	I63
242	8	1	54.2164	50	deceased	1	1954	2009	2004	G45		G45
243	8	1	58.1918	50	alive	3	1954	0	2004	I61		E11	E14	F34	G45	G81	H81	I10	I50	I61	I63	M10
244	12	1	57.8384	50	alive	1	1955	0	2005	G45		E11	G45
245	12	1	57.8027	50	alive	1	1955	0	2005	G45		G31	G45	I10
246	12	1	57.7699	50	alive	1	1955	0	2005	G45		E66	G45	I10	M47
247	8	1	49.5205	50	deceased	1	1955	2005	2005	I61		G93	I10	I46	I61	R40
248	8	1	57.3836	50	alive	1	1955	0	2005	I63		I63	I70	J18	P28
249	8	1	57.326	50	alive	1	1955	0	2005	I63		I10	I63	N30
250	8	1	57.2712	50	alive	2	1955	0	2005	I63		b73	b77	d44	d45	E66	F06	F34	G56	G81	I10	I61	I63	R47	Z50
251	8	1	56.3836	50	alive	1	1956	0	2006	I63		F10	I63	K70
252	8	1	55.5808	50	alive	1	1957	0	2007	G45		G45	I10	I70
253	8	1	48.6548	50	deceased	1	1957	2007	2007	I63		A41	F10	I33	I63
254	8	2	61.1068	50	alive	3	1952	0	2002	I63		E11	E14	F32	G44	I63	M47
255	8	2	61	50	alive	1	1952	0	2002	I63		G45	G93	I10	I63	I65	I70
256	8	2	53.2493	50	deceased	1	1952	2006	2002	I61		F60	G45	I10	I61	R09	R40
257	8	2	60.7808	50	alive	1	1952	0	2002	I63		I63
258	12	2	60.7671	50	alive	5	1952	0	2002	I63		E11	G45	I10	I63
259	12	2	60.611	50	alive	3	1952	0	2002	G45		E78	F20	F32	F60	G31	G45	I10	I67
260	8	2	60.5973	50	alive	1	1952	0	2002	I63		F60	G45	I10	I25	I63	I65	I70
261	8	2	60.5205	50	alive	1	1952	0	2002	I63		F32	G31	G45	H40	I63	M47
262	8	2	60.3425	50	alive	1	1952	0	2002	I63		F41	G45	I15	I63	I65	I67	I70
263	8	2	59.7452	50	alive	2	1953	0	2003	I63		F41	G45	G81	G93	I63	I87	J42	K21	K26	K29	M47	M51
264	8	2	59.1973	50	alive	1	1953	0	2003	I63		I10	I63
265	8	2	59.1205	50	alive	1	1954	0	2004	G45		G45	G51	I10	I63
266	12	2	59.1096	50	alive	1	1954	0	2004	G45		F32	G45
267	8	2	58.6521	50	alive	4	1954	0	2004	I63		E11	G45	I10	I63	I67	Z03
268	12	2	55.1096	50	deceased	1	1954	2010	2004	I63		F32	H52	H53	I63	I67
269	8	2	58.4082	50	alive	1	1954	0	2004	G45		F48	G45	I65	M47	Q05	Z50
270	8	2	58.0493	50	alive	1	1955	0	2005	G45		G45
271	12	2	57.5836	50	alive	1	1955	0	2005	G45		E11	E78	G45	I10	I44
272	8	2	57.4247	50	alive	1	1955	0	2005	G45		G45	I10	I63	I65
273	12	2	56.5945	50	alive	1	1956	0	2006	G45		G45
274	12	2	56.0795	50	alive	1	1957	0	2007	G45		F32	G45	H40	I10	M47
275	8	2	55.8466	50	alive	1	1957	0	2007	G45		F32	G44	G45	I10
276	8	1	59.4164	50	alive	1	1953	0	2003	G45		G45	I70
277	8	1	57.8767	50	alive	4	1955	0	2005	I63		B34	E11	G45	I63	I65	J06	J32
278	8	2	60.9233	50	alive	1	1952	0	2002	I63		E66	F32	I10	I63
279	12	2	49.6274	50	deceased	1	1952	2002	2002	I63		F10	I63	I65	I70	J18	J96
280	8	2	60.0986	50	alive	1	1953	0	2003	G45		E10	G45	I10
281	8	2	50.011	50	deceased	1	1954	2005	2004	I63		D64	E87	G62	I63	K70
282	8	1	56.6986	50	alive	2	1956	0	2006	I63		F05	F10	G45	I10	I63	I70	Z72
283	8	1	50.4548	50	deceased	1	1957	2008	2007	I63		H90	I25	I63
284	8	1	49.6521	50	deceased	2	1957	2007	2007	I61		E86	F10	G81	I10	I61	J18	R09	R13	R15	R32	R47
285	8	1	55.5425	50	alive	1	1957	0	2007	I63		F92	I10	I63	K70	R13	R47	Z65
286	8	1	55.9507	50	alive	1	1957	0	2007	I63		H81	I10	I51	I63
287	12	1	57.4247	50	alive	2	1955	0	2005	G45		G45	M47
288	8	1	62.1014	51	alive	6	1951	0	2002	I63		D75	F06	F32	G31	G44	G45	I10	I63	I65	I67
289	12	1	61.9589	51	alive	1	1951	0	2002	I63		I10	I63
290	8	1	59.2685	51	deceased	2	1951	2011	2002	I63		b73	d41	F10	G45	I10	I21	I63	I65	I70	K21	Z59
291	8	1	60.8822	51	deceased	1	1951	2012	2002	I63		E78	F06	F32	I63	I67
292	12	1	61.7699	51	alive	2	1951	0	2002	G45		F41	G45	I10	I67	M47
293	8	1	61.6575	51	alive	1	1951	0	2002	G45		E10	G45	M47
294	8	1	51.4329	51	deceased	2	1951	2003	2002	I63		E78	F60	G45	I10	I63
295	12	1	61.5699	51	alive	4	1951	0	2002	I63		F03	G45	I63	I65	I69	I70	M47	M50	M51	Z50
296	8	1	61.5425	51	alive	1	1951	0	2002	I63		E11	E78	G45	H35	I10	I63	M47
297	12	1	61.5342	51	alive	1	1951	0	2002	I63		G81	I61	I63	N18	T81	T85	T86
298	12	1	50.8356	51	deceased	1	1951	2003	2002	I61		A41	G93	I10	I61	I63	J16	J18	J43	R09
299	8	1	61.4603	51	alive	3	1951	0	2002	I63		b42	b76	b77	d33	d45	E11	F60	G44	G45	G81	H36	I10	I25	I63	I65	K76	M47	M50	M51	Z95
300	12	1	59.9699	51	deceased	1	1951	2012	2002	I63		G62	I63	K71
301	8	1	61.2329	51	alive	1	1951	0	2002	G45		G45	I10	I63	M47
302	12	1	61.1178	51	alive	1	1952	0	2003	G45		G45	I70	M47
303	12	1	61.0795	51	alive	3	1952	0	2003	I63		G46	I10	I63	R26
304	12	1	50.6164	51	deceased	1	1952	2003	2003	I63		I10	I63	N17	S02	W19	Z72
305	8	1	60.8466	51	alive	4	1952	0	2003	I63		F32	G45	I10	I63	I65	I70
306	8	1	50.5973	51	deceased	1	1952	2003	2003	I61		C78	I61
307	8	1	60	51	alive	2	1953	0	2004	I63		E11	I10	I24	I25	I42	I63	I70	K25
308	8	1	50.2822	51	deceased	1	1953	2004	2004	I63		G31	I63	K70	R09
309	8	1	59.1534	51	alive	1	1954	0	2005	G45		G45	H81	I70
310	8	1	50.9507	51	deceased	1	1954	2005	2005	I63		I10	I63
311	8	1	58.8219	51	alive	1	1954	0	2005	I63		E66	E78	G31	G45	I10	I63	K76
312	8	1	51.4219	51	deceased	1	1954	2006	2005	I63		G40	I63
313	8	1	57.1534	51	deceased	1	1954	2012	2005	I63		I15	I63
314	8	1	58.5562	51	alive	1	1954	0	2005	I63		G45	I10	I63
315	8	1	58.4575	51	alive	5	1954	0	2005	I63		b71	b73	d23	d41	d45	F06	F34	G45	G81	I10	I63	I69	M16	M50	M51	N40	Z50
316	12	1	58.4219	51	alive	1	1954	0	2005	G45		G45	I10	I63	M47
317	8	1	57.5808	51	alive	1	1955	0	2006	I63		I51	I63	I70
318	8	1	52.3726	51	deceased	2	1955	2008	2006	I63		F01	G91	I10	I63	I70
319	8	1	57.2027	51	alive	1	1956	0	2007	I63		I10	I63	I70
320	12	1	57.1178	51	alive	1	1956	0	2007	I63		I63	I77
321	8	1	54.9726	51	deceased	1	1956	2012	2007	I63		E78	I10	I42	I63
322	8	1	53.5644	51	deceased	1	1956	2010	2007	I63		G40	G81	I10	I61	I63	I70	J93	S72	W06	X58
323	8	1	56.7808	51	alive	1	1956	0	2007	I63		E11	I10	I63	I70
324	8	1	50.5699	51	deceased	1	1956	2007	2007	I63		F10	G62	I10	I63	I70	R27
325	12	1	50.1452	51	deceased	3	1956	2007	2007	G45		b77	d23	F10	G45	G81	I10	I61	I63	I67	I70	K70
326	8	1	56.2521	51	alive	1	1956	0	2007	I63		I10	I63	I65
327	8	2	62.0274	51	alive	1	1951	0	2002	I63		F32	I10	I63
328	8	2	61.9863	51	alive	2	1951	0	2002	I63		E14	F34	F60	G45	I10	I63	I67	I70	M47
329	12	2	61.8301	51	alive	1	1951	0	2002	G45		G45	M47
330	8	2	61.7808	51	alive	1	1951	0	2002	I63		E78	F34	I63	M47
331	8	2	61.7178	51	alive	1	1951	0	2002	I63		G45	I10	I63
332	8	2	57.674	51	deceased	3	1951	2010	2002	I63		E78	F32	G45	I10	I63	I65	I67	I73	M47
333	12	2	61.5096	51	alive	1	1951	0	2002	G45		G45	H93	I67	L63	M47
334	12	2	61.2438	51	alive	3	1951	0	2002	I63		F10	F32	F41	G45	I10	I63	I69	I95	R55
335	12	2	61.1699	51	alive	1	1951	0	2002	G45		G45	I10
336	12	2	61.0959	51	alive	1	1952	0	2003	G45		G45	I10	M47	M50	M51
337	8	2	60.8274	51	alive	1	1952	0	2003	I63		I10	I63
338	8	2	60.7836	51	alive	2	1952	0	2003	I63		E78	G45	I10	I63
339	8	2	60.1068	51	alive	1	1953	0	2004	G45		G45	I10
340	12	2	60.0438	51	alive	1	1953	0	2004	G45		G45
341	8	2	59.8356	51	alive	3	1953	0	2004	I63		E11	G45	H26	I10	I63	I70	J41
342	12	2	52.0137	51	deceased	1	1953	2006	2004	I63		D33	F10	I63	S01	W19
343	8	2	57.5068	51	deceased	1	1954	2012	2005	I63		G40	H90	I10	I63
344	8	2	52.063	51	deceased	2	1955	2007	2006	I61		F05	F10	G91	I10	I61	I63	J41
345	12	2	58.0274	51	alive	1	1955	0	2006	G45		F32	G45	M47
346	8	2	57.2932	51	alive	1	1955	0	2006	I63		E11	G81	I10	I63	I77
347	8	2	56.5014	51	alive	1	1956	0	2007	I63		E78	G45	I10	I63	I70
348	8	2	61.7425	51	alive	1	1951	0	2002	G45		G44	G45	I10	M47
349	8	2	61.8466	51	alive	1	1951	0	2002	G45		E11	G45	I10	M51	M53
350	8	2	59.9507	51	alive	1	1953	0	2004	I63		E78	F34	F48	G45	I63	I65	I70
351	12	1	59.926	51	alive	1	1953	0	2004	G45		E66	G45	I10	I67	J43	K80
352	8	2	59.7534	51	alive	2	1953	0	2004	I63		F34	G81	I10	I63	I70
353	12	1	50.2767	51	deceased	1	1954	2005	2005	I61		C34	C79	I61	J96
354	8	1	58.1534	51	alive	1	1955	0	2006	I63		E11	G51	I10	I63	I70
355	12	2	57.8356	51	alive	1	1955	0	2006	G45		G45	S29	Y86
356	8	1	57.0301	51	alive	1	1956	0	2007	G45		G45	H81	I70	J32
357	8	1	58.4	51	alive	1	1954	0	2005	G45		G45
358	8	1	61.8493	51	alive	1	1951	0	2002	I63		G45	I10	I50	I63	I67	I70
359	12	1	63.1068	52	alive	1	1950	0	2002	G45		F32	G45	I10	I63	I66	M50
360	8	1	54.4082	52	deceased	1	1950	2005	2002	I63		G40	I63	Z03
361	8	1	62.8575	52	alive	1	1950	0	2002	I63		G31	I63
362	8	1	62.8411	52	alive	1	1950	0	2002	I63		F10	G81	I63
363	8	1	59.6274	52	deceased	1	1950	2010	2002	I63		I10	I63
364	8	1	56.2301	52	deceased	1	1950	2007	2002	I63		I10	I11	I63	I65
365	12	1	62.526	52	alive	1	1950	0	2002	I61		G31	G91	I10	I61	I63	I66
366	8	1	56.2438	52	deceased	3	1950	2007	2002	I63		F34	I10	I63	I65	I70
367	12	1	60.8575	52	deceased	2	1950	2012	2002	G45		F41	G45	M17	M53
368	12	1	62.1288	52	alive	1	1951	0	2003	G45		G45
369	8	1	53.1315	52	deceased	5	1951	2005	2003	I63		G43	I10	I48	I49	I63
370	8	1	60.4795	52	deceased	2	1951	2012	2003	G45		F32	G45	I10	I63
371	8	1	61.2329	52	alive	1	1951	0	2003	I63		G40	I10	I63	I70
372	8	1	60.5151	52	alive	1	1952	0	2004	I63		I63	M47
373	12	1	60.4055	52	alive	1	1952	0	2004	G45		E11	E78	G45	I10	I11	M47
374	12	1	59.7616	52	alive	1	1953	0	2005	G45		E78	G45
375	8	1	59.7233	52	alive	1	1953	0	2005	I63		I10	I63
376	8	1	59.526	52	alive	1	1953	0	2005	I63		E11	F45	I63
377	12	1	59.4575	52	alive	1	1953	0	2005	G45		G45	M47
378	8	1	59.3205	52	alive	2	1953	0	2005	I63		A31	I63	I70	K21	K86
379	8	1	52.2274	52	deceased	1	1955	2008	2007	I63		G45	G81	I10	I63	I70	J41	J43	K70
380	8	1	57.8795	52	alive	1	1955	0	2007	I63		F10	I10	I63
381	8	1	57.7589	52	alive	1	1955	0	2007	I63		G45	I10	I50	I63	I65	I70	J45
382	8	1	51.5288	52	deceased	1	1955	2007	2007	I61		G93	I10	I61
383	12	2	63.0685	52	alive	1	1950	0	2002	I63		I63
384	8	2	63.0384	52	alive	3	1950	0	2002	I63		C71	E10	E31	F03	F32	F34	F41	I10	I63	I70
385	12	2	58.1644	52	deceased	1	1950	2009	2002	G45		F32	G45	I10	M47
386	8	2	62.2986	52	alive	1	1950	0	2002	I63		F32	G31	G40	I63	M47
387	12	2	62.126	52	alive	3	1951	0	2003	G45		E78	G45	I10	I34	I63	I67	I70
388	8	2	61.9918	52	alive	2	1951	0	2003	I63		E03	E78	I10	I25	I48	I63	I70
389	8	2	61.863	52	alive	1	1951	0	2003	I63		F10	G31	G40	I63
390	12	2	61.5699	52	alive	1	1951	0	2003	G45		G45	H81	I65
391	8	2	61.0055	52	alive	1	1952	0	2004	I61		b13	d31	d44	d55	F10	I61
392	8	2	56.8904	52	deceased	2	1952	2009	2004	I63		E78	I10	I63	J45
393	12	2	60.4986	52	alive	3	1952	0	2004	G45		F41	G45	H10	H81	J30	J31	K21	M47	M51
394	8	2	51.2849	52	deceased	1	1952	2004	2004	G45		F10	G31	G45	G62	I27	J43	K70	R09
395	8	2	60.063	52	alive	1	1953	0	2005	I63		D68	E11	E14	I10	I63
396	12	2	59.6986	52	alive	1	1953	0	2005	G45		F32	G45	M47
397	8	2	59.6438	52	alive	2	1953	0	2005	I63		I10	I25	I63	M47
398	8	2	59.3836	52	alive	1	1953	0	2005	I63		F32	I10	I63
399	8	2	52.8548	52	deceased	1	1954	2007	2006	I63		E10	I10	I63	I70	R47	R72
400	8	2	58.9589	52	alive	1	1954	0	2006	I63		E78	G45	I10	I63	I65	I70
401	8	2	58.8164	52	alive	1	1954	0	2006	I63		E78	G83	I10	I63
402	8	2	58.8137	52	alive	3	1954	0	2006	I63		F32	G40	G44	I10	I60	I63	I69	J45	R47
403	8	2	58.6164	52	alive	1	1954	0	2006	G45		G45	M47
404	12	2	58.5288	52	alive	1	1954	0	2006	I63		I10	I63	I70
405	8	2	50.8658	52	deceased	1	1954	2006	2006	I61		D68	G93	I50	I61	K70	K72	N18
406	8	2	58.1562	52	alive	1	1955	0	2007	I63		E14	I10	I63	K72
407	12	2	58.1041	52	alive	1	1955	0	2007	I63		G45	I63
408	12	2	57.2438	52	alive	1	1955	0	2007	G45		G45
409	8	2	59.0795	52	alive	1	1954	0	2006	G45		G45	I10	M51
410	8	1	55.7178	52	deceased	1	1955	2011	2007	I63		G45	I63	I65	I70
411	8	2	62.6877	52	alive	1	1950	0	2002	G45		F32	F41	G45	I10	M47
412	8	2	51.1425	52	deceased	1	1950	2002	2002	G45		E10	F34	G45	I10	I63	I70
413	8	1	55.6219	52	deceased	2	1951	2007	2003	I61		F05	F10	G81	I61	R47	Z59	Z75	Z86	Z91
414	8	2	57.6685	52	deceased	1	1952	2010	2004	G45		E11	G45	I10	I63	M47
415	8	1	60.7178	52	alive	3	1952	0	2004	I63		b76	d31	G81	I50	I63	I65	I70
416	8	1	52.3808	52	deceased	1	1955	2008	2007	I63		E51	F03	G31	G40	I10	I63	I65	R47
417	8	2	62.9507	52	alive	1	1950	0	2002	G45		E11	F92	G45	G93	I10	I25	K44	K70	K86
418	12	2	61.9589	52	alive	1	1951	0	2003	G45		F32	G45	M47	M50
419	8	1	54.0658	53	deceased	1	1948	2003	2001	I63		G45	H25	H52	I10	I63	I70	J41
420	8	1	63.8959	53	alive	3	1949	0	2002	I63		F34	I10	I15	I25	I63	I70
421	8	1	60.6575	53	deceased	5	1949	2010	2002	I63		E78	F41	G45	G62	I10	I63	I65	I70	K22
422	8	1	54.6438	53	deceased	1	1949	2005	2002	I63		F63	F70	I63
423	8	1	52.4055	53	deceased	1	1949	2002	2002	I63		E10	I10	I50	I63	I65	I70	J18	L89	R09
424	8	1	63.1562	53	alive	4	1949	0	2002	I63		E14	G45	I10	I63
425	8	1	53.4301	53	deceased	2	1950	2004	2003	I63		C34	I63	I65	I70
426	8	1	62.8685	53	alive	1	1950	0	2003	I61		F05	I10	I61	I63
427	12	1	62.863	53	alive	1	1950	0	2003	G45		G45
428	8	1	54.7151	53	deceased	1	1950	2005	2003	I63		G31	G45	I10	I24	I63	J41
429	8	1	62.611	53	alive	1	1950	0	2003	I63		G45	I10	I63	I67
430	8	1	57.2959	53	deceased	2	1950	2008	2003	I63		G45	I63	I65	I70
431	8	1	62.5479	53	alive	3	1950	0	2003	I63		b73	b77	d33	d44	F60	F80	G45	H40	I10	I15	I63	I70	R47
432	12	1	62.4822	53	alive	2	1950	0	2003	G45		E11	E78	G45	I10	I25	K71
433	8	1	62.1973	53	alive	1	1950	0	2003	I63		B86	I10	I63
434	12	1	61.8767	53	alive	1	1951	0	2004	G45		E78	G40	G45	I10	I63
435	12	1	61.8521	53	alive	7	1951	0	2004	I63		F34	F41	G45	G46	H81	I63	I66	J32
436	8	1	61.7918	53	alive	1	1951	0	2004	I63		E14	E16	G81	I10	I63	I65	I66
437	12	1	61.5671	53	alive	1	1951	0	2004	I63		F32	G81	I10	I11	I63	I67
438	8	1	51.9425	53	deceased	1	1951	2004	2004	I61		G93	I10	I11	I50	I61	J18
439	8	1	56.3534	53	deceased	1	1951	2008	2004	I63		F10	G40	I63	I70
440	12	1	57.9836	53	deceased	1	1951	2010	2004	G45		G45	I63
441	8	1	54.9479	53	deceased	2	1951	2007	2004	I63		E11	E14	E78	F10	G45	I10	I11	I25	I42	I50	I51	I61	I63	I70	J18	M47	N18
442	8	1	60.7753	53	alive	1	1952	0	2005	I63		A15	F10	G31	I63	I70
443	8	1	60.7315	53	alive	1	1952	0	2005	I63		G93	I10	I63
444	12	1	60.2055	53	alive	1	1952	0	2005	I61		G81	I10	I11	I61
445	12	1	60.1342	53	alive	1	1953	0	2006	G45		F41	G45	I10	M47
446	8	1	59.9945	53	alive	1	1953	0	2006	I63		G12	I10	I63
447	8	1	52.5699	53	deceased	1	1953	2006	2006	I63		F17	G81	I10	I63	I65
448	8	1	59.7233	53	alive	1	1953	0	2006	I63		E78	F06	G45	G81	I10	I11	I63	I67	I70
449	8	1	59.5397	53	alive	1	1953	0	2006	I63		E78	G44	I63
450	8	1	57.2	53	deceased	1	1953	2011	2006	I63		I10	I63	I65	I70	K27
451	8	1	52.0959	53	deceased	1	1953	2006	2006	I63		D64	E10	E86	G93	I63	J41
452	8	1	57.7945	53	deceased	1	1954	2012	2007	I63		E11	E78	G81	I63	I65	I70
453	8	1	58.9507	53	alive	1	1954	0	2007	I63		E11	E78	I63	I70	L97
454	8	1	52.4438	53	deceased	1	1954	2007	2007	I63		G40	I46	I63	J18	J96
455	12	1	58.5425	53	alive	1	1954	0	2007	I63		E78	I63	I67
456	8	1	56.1918	53	deceased	1	1954	2011	2007	I63		I10	I63	I70	J06
457	8	2	59.8219	53	deceased	1	1949	2009	2002	I63		G45	I63
458	12	2	64.0438	53	alive	1	1949	0	2002	G45		E03	G31	G45	M47
459	12	2	63.9781	53	alive	1	1949	0	2002	I63		I63
460	8	2	63.5644	53	alive	1	1949	0	2002	G45		F33	F41	G45	I25	I63	I77
461	8	2	63.4959	53	alive	1	1949	0	2002	I63		G81	I10	I63
462	12	2	63.2521	53	alive	4	1949	0	2002	G45		G45	I10	I63	M51
463	12	2	62.8055	53	alive	1	1950	0	2003	I63		I10	I63
464	8	2	62.3699	53	alive	1	1950	0	2003	G45		B34	E78	F34	G45	H90	I10	I25	I67	K80	M47	M50	M51	N11
465	8	2	61.9014	53	alive	1	1951	0	2004	G45		G45	M16	Z96
466	12	2	61.7671	53	alive	1	1951	0	2004	G45		G45	M47
467	8	2	61.6	53	alive	1	1951	0	2004	I63		E66	E78	I63
468	8	2	61.1123	53	alive	1	1952	0	2005	G45		D50	E07	G45	I10	J37	K21
469	8	2	60.1973	53	alive	1	1952	0	2005	I63		G45	I10	I63	I65	I67
470	12	2	59.6548	53	alive	1	1953	0	2006	G45		G45	H40
471	8	2	58.8329	53	deceased	1	1953	2013	2006	I63		G00	G08	G81	I61	I63	K70	R47
472	12	2	59.3671	53	alive	1	1953	0	2006	G45		F32	G45	I67
473	8	2	59.1781	53	alive	1	1953	0	2006	G45		G45
474	8	2	59.137	53	alive	1	1954	0	2007	G45		F33	G45
475	8	2	59.0548	53	alive	1	1954	0	2007	G45		G45	H81
476	8	2	58.5205	53	alive	1	1954	0	2007	G45		F41	G45	H35	I10	M15	M47	M53	M54	Z98
477	8	2	60.126	53	alive	1	1953	0	2006	G45		E78	G45	H34	I11	I50	I70
478	8	1	51.9205	53	deceased	1	1954	2007	2007	I63		B19	F10	I10	I63	N17
479	8	1	63.0904	53	alive	1	1950	0	2003	I63		E10	I10	I63	I70
480	8	1	59.6027	53	alive	1	1953	0	2006	I63		G45	G93	I10	I25	I48	I63	I70
481	8	1	59.589	53	alive	1	1953	0	2006	I63		D44	G45	H91	I10	I63	I70	N28
482	8	2	53.2082	53	deceased	2	1953	2007	2006	I63		b46	b77	d23	F34	I50	I63	J18	J42	L89
483	8	1	59.4575	53	alive	1	1953	0	2006	I63		F05	I10	I25	I63	I65	I70
484	8	1	59.3616	53	alive	1	1953	0	2006	I63		B91	E11	G45	I10	I63	I70
485	12	1	59.3068	53	alive	1	1953	0	2006	G45		E79	G45	I10	I67
486	12	2	58.9644	53	alive	1	1954	0	2007	I63		F05	F32	I10	I63	I65
487	8	1	55.0712	53	deceased	2	1954	2010	2007	I63		E78	F10	G40	I10	I11	I50	I63	I65	I67	I70	K43	K70	R16
488	8	2	62.0521	53	alive	1	1951	0	2004	G45		G45	H81	I63	M47
489	8	1	56.9699	54	deceased	1	1948	2005	2002	I61		F10	G31	G93	I10	I61	I63	R09
490	8	1	59.5452	54	deceased	3	1948	2008	2002	I63		D41	F34	I10	I63	I71
491	12	1	64.7151	54	alive	1	1948	0	2002	G45		G45	I63
492	8	1	60.7479	54	deceased	1	1948	2009	2002	I63		E10	G45	I10	I63	I70
493	8	1	61.8356	54	deceased	4	1948	2011	2002	I63		E78	F01	F03	F32	G44	G81	I10	I63	I65	I70	K70	M51
494	8	1	64.5589	54	alive	1	1948	0	2002	I63		E78	G45	H55	I63
495	8	1	64.5479	54	alive	1	1948	0	2002	G45		E10	G45	I10	I65	I70
496	8	1	55.2959	54	deceased	1	1948	2004	2002	I63		F34	G40	G45	I63
497	8	1	58.9288	54	deceased	5	1949	2008	2003	I63		E11	E14	E66	F10	I10	I25	I50	I63	I65	I70	M47	N18	U99
498	8	1	63.9808	54	alive	1	1949	0	2003	I63		E14	G45	G50	I63
499	12	1	58.9699	54	deceased	1	1949	2009	2003	G45		F07	G40	G45	I80
500	8	1	63.7918	54	alive	1	1949	0	2003	I63		D50	D64	I63
501	12	1	57.5616	54	deceased	1	1949	2008	2003	I63		I63	J18
502	12	1	63.0137	54	alive	5	1950	0	2004	G45		G44	G45
503	12	1	62.5562	54	alive	1	1950	0	2004	I63		E14	I10	I25	I63	I65
504	8	1	62.3014	54	alive	1	1950	0	2004	G45		E11	E66	G45	I10
505	8	1	62.074	54	alive	1	1951	0	2005	I63		I63
506	8	1	61.6438	54	alive	1	1951	0	2005	I63		F20	F23	I63	J44
507	12	1	61.6411	54	alive	1	1951	0	2005	I63		E79	G45	I10	I63
508	8	1	61.2904	54	alive	3	1951	0	2005	I63		E10	E14	F32	G81	I10	I24	I63	I70
509	8	1	53.5562	54	deceased	1	1952	2006	2006	I61		E11	F10	G45	G93	I61
510	8	1	60.9425	54	alive	2	1952	0	2006	G45		b71	b77	d23	d45	E14	E78	F34	G44	G45	I10	I63	M47
511	8	1	60.189	54	deceased	4	1952	2013	2006	I63		F21	F25	I10	I63	I70
512	8	1	60.8685	54	alive	1	1952	0	2006	G45		G45	I10	I42
513	8	1	60.1507	54	alive	1	1953	0	2007	G45		F10	G40	G45
514	12	1	59.874	54	alive	1	1953	0	2007	I63		E07	F06	G81	I11	I63	I70	J94	R10	U99
515	12	2	64.9123	54	alive	1	1948	0	2002	G45		G45	H53
516	12	2	63.4466	54	deceased	1	1948	2012	2002	G45		G31	G45	M43
517	8	2	64.6849	54	alive	1	1948	0	2002	I63		I63
518	8	2	64.6466	54	alive	1	1948	0	2002	G45		G43	G44	G45	I10	I63	I65
519	8	2	64.6192	54	alive	2	1948	0	2002	I63		F06	F32	F33	F41	G31	G43	G44	G45	G93	I25	I63	I67	M47	R55
520	12	2	64.5699	54	alive	2	1948	0	2002	G45		G45	H81	H90	H93	I10	I63	M47
521	8	2	64.4438	54	alive	2	1948	0	2002	G45		E78	G45	I10	J45
522	12	2	63.7479	54	alive	3	1949	0	2003	I63		E04	E05	E78	E87	G45	I10	I63	I69	M50	M51	M75
523	8	2	63.6384	54	alive	1	1949	0	2003	I63		G45	I63
524	12	2	63.5753	54	alive	1	1949	0	2003	G45		D64	G45	I35	I63
525	12	2	63.2877	54	alive	1	1949	0	2003	G45		E11	E78	G45	I10	M47	M50
526	12	2	53.9699	54	deceased	1	1950	2004	2004	G45		G31	G45	I63
527	12	2	62.6685	54	alive	1	1950	0	2004	G45		G45
528	8	2	62.6274	54	alive	1	1950	0	2004	G45		E11	E78	G45	I10
529	8	2	62.5726	54	alive	2	1950	0	2004	I63		F32	G45	G93	I10	I63	I67
530	12	2	62.2027	54	alive	1	1950	0	2004	G45		G45	I10	M47
531	12	2	61.6384	54	alive	2	1951	0	2005	G45		E10	E78	G45	I10	I63	I65
532	8	2	61.2904	54	alive	1	1951	0	2005	I63		F38	H47	I10	I63	I70
533	12	2	60.4932	54	alive	1	1952	0	2006	G45		E78	G45	I10	I70
534	8	2	60.0493	54	alive	1	1953	0	2007	G45		E66	E78	G45	I10	I63
535	8	2	58.874	54	deceased	1	1953	2012	2007	G45		E11	G40	G45	I10	I63	Z59
536	8	2	59.9068	54	alive	1	1953	0	2007	G45		G45	R51
537	12	2	59.2685	54	alive	1	1953	0	2007	G45		G45
538	8	1	61.4411	54	alive	2	1951	0	2005	I63		F10	G40	G45	I10	I63	I70	R47
539	8	2	62.7452	54	alive	4	1950	0	2004	G45		G45	H40	I10	I34	J43	K44	K57	M15	M47	N81	Q40	R51	U99	Z98
540	12	2	64.0685	54	alive	1	1949	0	2003	I63		I63	M54
541	8	2	62.2603	54	deceased	1	1948	2011	2002	I63		F32	I63	I70
542	8	2	64.9288	54	alive	1	1948	0	2002	G45		G45	H90	H91	H93	R42	U99
543	8	1	64.5425	54	alive	1	1948	0	2002	I63		I10	I63
544	12	2	64.2219	54	alive	1	1948	0	2002	G45		F41	G45	M48
545	8	1	64.1014	54	alive	2	1949	0	2003	I63		G45	I63	I65	I70
546	12	2	63.5781	54	alive	1	1949	0	2003	G45		E78	F22	F32	G45	I08	I63	J45	M41
547	8	2	54.0932	54	deceased	1	1949	2004	2003	I63		F32	I10	I24	I63	I70	J43	K70
548	12	2	62.8575	54	alive	1	1950	0	2004	I63		E11	G63	I10	I63	I65	J45	K76	N39
549	8	1	55.1315	54	deceased	1	1950	2006	2004	I63		F05	F10	G45	I10	I63	I65	J18	J41	K92
550	8	1	52.9014	54	deceased	1	1950	2004	2004	I63		E11	G40	I10	I63	J18
551	8	2	60.5945	54	alive	1	1952	0	2006	G45		F32	G45	I63	M47	M54	R42
552	8	1	58.4493	54	deceased	1	1952	2011	2006	I63		F60	G40	G45	I63	I70	S06	V03
553	12	1	57.5644	54	deceased	1	1952	2011	2006	I63		G81	I10	I63	I65	I67	K70
554	8	1	61.0301	55	deceased	2	1947	2008	2002	I63		E10	G45	I10	I25	I63	I70	N18
555	8	1	65.9041	55	alive	1	1947	0	2002	I63		I10	I63	I67
556	8	1	65.4027	55	alive	1	1947	0	2002	I61		G45	I10	I61	I63	I70	M47
557	8	1	55.9452	55	deceased	1	1947	2004	2002	I63		I10	I63	I67	K70
558	8	1	57.3452	55	deceased	2	1947	2005	2002	I63		C71	G45	I63
559	8	1	54.0192	55	deceased	1	1947	2002	2002	I63		I48	I63	I65
560	12	1	65.0685	55	alive	2	1948	0	2003	I63		F32	G31	G40	I10	I63	I67	M47
561	8	1	58.3644	55	deceased	1	1948	2007	2003	I63		F10	G40	I63
562	8	1	64.6904	55	alive	1	1948	0	2003	I63		E10	I10	I63
563	8	1	64.6849	55	alive	1	1948	0	2003	I63		G81	I10	I63	M75	Z50
564	8	1	64.3041	55	alive	1	1948	0	2003	I63		G81	I10	I63	I67	I70
565	8	1	63.0904	55	deceased	1	1949	2013	2004	G45		G45	I11	I70
566	8	1	63.7534	55	alive	1	1949	0	2004	G45		E66	G45	I10	I15	I25	M10	M47	M50	M51	M54	Z03
567	12	1	63.7342	55	alive	1	1949	0	2004	I63		E78	F34	G40	I63	I67
568	8	1	55.3014	55	deceased	1	1949	2005	2004	I63		I10	I63
569	12	1	63.2603	55	alive	1	1949	0	2004	G45		E78	F32	G45
570	8	1	61.7151	55	deceased	1	1950	2012	2005	I63		I25	I63	R47
571	8	1	62.8904	55	alive	1	1950	0	2005	G45		E11	G45	I10	I63	I70
572	8	1	62.8767	55	alive	1	1950	0	2005	I63		E10	I10	I35	I63
573	8	1	59.2164	55	deceased	1	1950	2010	2005	I63		I10	I24	I63	M47
574	12	1	62.7315	55	alive	1	1950	0	2005	I63		F32	G31	G45	I10	I63	I67
575	8	1	62.0877	55	alive	1	1951	0	2006	I63		E78	G45	I10	I63	I65
576	12	1	62.0658	55	alive	2	1951	0	2006	I63		b77	d23	E78	I63	I65
577	8	1	62.0301	55	alive	1	1951	0	2006	I63		E78	F17	I10	I63
578	8	1	57.8712	55	deceased	1	1951	2010	2006	I63		I63	I65	I67
579	12	1	61.5014	55	alive	1	1951	0	2006	I63		I10	I63
580	8	1	61.0301	55	alive	1	1952	0	2007	G45		G45	I10
581	8	1	53.9918	55	deceased	1	1952	2007	2007	I61		G93	I50	I61	R09
582	8	1	60.5644	55	alive	1	1952	0	2007	I63		H81	I63	I65
583	8	1	60.4301	55	alive	1	1952	0	2007	I63		F17	G45	I10	I63
584	12	1	60.3671	55	alive	1	1952	0	2007	G45		G45	I10	R55
585	8	2	66.0493	55	alive	1	1947	0	2002	G45		G45
586	12	2	58.0384	55	deceased	1	1947	2005	2002	I61		F33	I10	I61
587	12	2	65.7068	55	alive	5	1947	0	2002	I63		G45	I63
588	8	2	65.6466	55	alive	1	1947	0	2002	I63		G47	I63
589	8	2	65.0932	55	alive	1	1948	0	2003	G45		E20	E83	G45	I10	I63	I65
590	12	2	55.0027	55	deceased	2	1948	2003	2003	I63		C32	E11	F06	G31	G93	I25	I50	I63	J43	R57
591	8	2	64.7178	55	alive	1	1948	0	2003	G45		G45	I10
592	8	2	64.537	55	alive	1	1948	0	2003	I63		G93	I10	I63	I65	I74
593	12	2	64.537	55	alive	2	1948	0	2003	G45		G45	M47	M54
594	12	2	64.5342	55	alive	1	1948	0	2003	G45		G45	I70
595	12	2	64.4219	55	alive	3	1948	0	2003	G45		F32	G45	I10	I25	I63	I67	M47
596	8	2	64.3068	55	alive	1	1948	0	2003	G45		G45	I10	M47
597	8	2	64.1397	55	alive	1	1948	0	2003	I61		E04	G45	I61	I63
598	8	2	64.1233	55	alive	1	1948	0	2003	G45		F41	G45	I63
599	8	2	63.9945	55	alive	1	1949	0	2004	G45		G45
600	8	2	63.9342	55	alive	2	1949	0	2004	I63		E14	F34	G44	I10	I63	I70	M43	M47
601	8	2	63.8986	55	alive	1	1949	0	2004	G45		E07	G45	I35
602	8	2	63.8685	55	alive	1	1949	0	2004	G45		B00	G45	I34	M43	Z98
603	8	2	63.5699	55	alive	1	1949	0	2004	I63		F33	I10	I25	I63	J94
604	12	2	63.5342	55	alive	1	1949	0	2004	G45		F32	G45	I10	M47
605	8	2	63.4	55	alive	1	1949	0	2004	G45		G45	I70
606	12	2	63.063	55	alive	1	1950	0	2005	G45		G45	M47
607	8	2	62.4767	55	alive	1	1950	0	2005	G45		G45
608	8	2	62.389	55	alive	1	1950	0	2005	I63		E07	E78	H06	I10	I63
609	12	2	62.2959	55	alive	1	1950	0	2005	G45		G45	I63	M47
610	12	2	62.0986	55	alive	1	1951	0	2006	G45		G45	I10
611	8	2	61.6411	55	alive	1	1951	0	2006	I63		I63
612	12	2	60.6219	55	alive	1	1952	0	2007	G45		G40	G45	I10	I63	I67
613	12	2	60.4767	55	alive	1	1952	0	2007	G45		G45	M47
614	8	2	60.3041	55	alive	1	1952	0	2007	I63		I10	I63	I70
615	12	1	65.9918	55	alive	1	1947	0	2002	G45		F01	F06	G31	G45	I10	I67
616	8	2	65.4548	55	alive	1	1947	0	2002	G45		G31	G45	I10	I63
617	12	2	65.1918	55	alive	3	1947	0	2002	I63		G45	I61	I63
618	8	1	54.0027	55	deceased	1	1948	2003	2003	I63		G31	I10	I63	I65	I67	I70	M47
619	12	1	61.2329	55	deceased	1	1948	2010	2003	G45		F32	G45	I63
620	8	2	62.2164	55	alive	1	1950	0	2005	G45		B34	G45	M47
621	8	1	57.0849	55	deceased	1	1951	2009	2006	I63		C34	G45	I10	I63	I70
622	8	2	65.6411	55	alive	1	1947	0	2002	I63		E14	F34	I10	I63
623	8	1	63.0685	55	alive	1	1950	0	2005	I63		E10	H26	H52	I63	I70
624	12	1	56.1616	56	deceased	2	1945	2002	2001	I61		G81	I10	I26	I61	I69	I70	I80	J18	J41	J96	R09	R32	R47
625	8	1	66.9397	56	alive	1	1946	0	2002	I63		b14	d41	G45	I10	I63
626	8	1	63.9096	56	deceased	1	1946	2011	2002	I63		F10	I63
627	8	1	66.4521	56	alive	2	1946	0	2002	I63		G43	I11	I49	I63	I65	I67	U99
628	12	1	55.2795	56	deceased	1	1946	2002	2002	I61		E78	I25	I50	I61	J81
629	8	1	54.9041	56	deceased	1	1946	2002	2002	I63		E14	E78	F32	I10	I25	I50	I63	I65
630	8	1	62.8603	56	deceased	1	1947	2010	2003	G45		E10	G45	I25	I50	M47
631	8	1	56.8192	56	deceased	1	1947	2005	2003	I63		I25	I48	I50	I63	I67	I70
632	8	1	56.6986	56	deceased	1	1947	2005	2003	I63		F10	I10	I63	I77
633	8	1	65.5342	56	alive	1	1947	0	2003	I63		F10	G40	I10	I63
634	8	1	65.2959	56	alive	2	1947	0	2003	I63		F06	F10	I50	I63
635	8	1	55.2055	56	deceased	1	1947	2003	2003	I61		I10	I60	I61	J18
636	8	1	63.2466	56	deceased	2	1948	2012	2004	I63		E78	G45	I10	I63	I65	I67
637	12	1	64.9151	56	alive	1	1948	0	2004	G45		G45	I10	M47
638	8	1	64.737	56	alive	1	1948	0	2004	I63		E14	I10	I63	I65
639	12	1	63.5644	56	alive	1	1949	0	2005	I63		F03	G45	I63	M10
640	8	1	63.4384	56	alive	1	1949	0	2005	I61		G81	G93	I10	I61	J18	R47
641	8	1	63.2	56	alive	1	1949	0	2005	I63		I63	I70
642	8	1	63.0301	56	alive	1	1950	0	2006	I63		F10	G40	I10	I63	K70
643	8	1	62.6712	56	alive	1	1950	0	2006	I63		G43	I63
644	8	1	62.474	56	alive	1	1950	0	2006	I63		E11	E78	H81	I10	I63	K76	N42
645	12	1	62.2082	56	alive	1	1950	0	2006	G45		G45	I67
646	8	1	62.063	56	alive	1	1951	0	2007	I63		G81	I10	I63	I65	I70
647	12	1	57.3699	56	deceased	1	1951	2009	2007	I63		G45	G46	I10	I63	I70
648	8	1	61.2877	56	alive	1	1951	0	2007	G45		E78	G45
649	8	2	66.9041	56	alive	14	1946	0	2002	I63		E10	E11	E14	E23	F32	G45	I10	I61	I63	I65	I70
650	12	2	59.1616	56	deceased	1	1946	2006	2002	I63		D64	E10	E78	I10	I51	I63
651	8	2	66.4603	56	alive	1	1946	0	2002	G45		G45	I10	I70
652	8	2	66.2904	56	alive	1	1946	0	2002	I63		F33	G45	I10	I63	I70	R42
653	8	2	55.5041	56	deceased	1	1946	2003	2002	I63		E78	I10	I63
654	8	2	61.2329	56	deceased	1	1946	2009	2002	I63		I10	I63	J43	M81
655	12	2	65.8932	56	alive	1	1947	0	2003	G45		E03	E78	G45	I10	I34	M40
656	8	2	65.8767	56	alive	1	1947	0	2003	G45		G45	I10
657	8	2	65.7616	56	alive	1	1947	0	2003	G45		G45	G51	I10
658	8	2	65.1699	56	alive	1	1947	0	2003	I63		F60	G45	I25	I34	I45	I63	J41	M47	M53
659	12	2	64.8685	56	alive	1	1948	0	2004	G45		G45	H81	H90	M47
660	12	2	64.4685	56	alive	1	1948	0	2004	G45		E78	G45	I10
661	8	2	63.9452	56	alive	1	1949	0	2005	I63		G45	I63	J18	J90
662	12	2	63.4795	56	alive	1	1949	0	2005	G45		G45	H81	H90	H93
663	8	2	63.1479	56	alive	1	1949	0	2005	I63		F05	I10	I63	I65	I70
664	12	2	63.0301	56	alive	1	1950	0	2006	G45		F32	G45
665	12	2	55.6466	56	deceased	1	1950	2006	2006	I61		I60	I61	R26	S06	W19
666	12	2	62.7123	56	alive	1	1950	0	2006	G45		G45
667	8	2	62.6822	56	alive	1	1950	0	2006	G45		G45	I10	I63	I70
668	12	2	57.1479	56	deceased	1	1950	2008	2006	I63		I10	I25	I63	I70
669	8	2	62.3726	56	alive	1	1950	0	2006	G45		G45	H81	I63	I70	K76
670	8	2	60.3836	56	deceased	1	1951	2012	2007	I63		E78	I10	I63	I70
671	8	2	61.6219	56	alive	1	1951	0	2007	I63		G44	I10	I63	M47
672	8	2	61.611	56	alive	1	1951	0	2007	G45		G45	I70	M06
673	8	2	61.3562	56	alive	1	1951	0	2007	G45		G45	I63	M06	M47
674	8	2	62.0082	56	alive	1	1951	0	2007	I63		G40	G43	I05	I10	I61	I63
675	8	2	62.8438	56	deceased	1	1946	2009	2002	I63		I10	I20	I63	I70	R55
676	8	1	66.5205	56	alive	2	1946	0	2002	I63		E79	G45	I10	I63	I70	M47
677	12	1	55.1205	56	deceased	1	1947	2003	2003	I63		D64	G31	I10	I63	I66	I70	J18	J96	N49
678	8	1	58.6219	56	deceased	1	1947	2007	2003	I63		G81	I10	I63	Z50
679	8	2	65.4329	56	alive	1	1947	0	2003	G45		F41	G45
680	12	1	65.3425	56	alive	3	1947	0	2003	I63		C32	D50	F03	G31	G40	G91	I10	I60	I63	I70	J44	R55
681	12	2	65.2548	56	alive	2	1947	0	2003	I63		E78	F80	G81	I63	I65	R47
682	8	1	64.7863	56	alive	1	1948	0	2004	I63		I10	I63	I70
683	8	1	61.9041	56	deceased	1	1948	2011	2004	I63		E78	G93	I63
684	12	2	63.7753	56	alive	2	1949	0	2005	I63		b41	d23	F32	G45	I10	I63	I70	M47
685	8	1	61.2932	56	deceased	1	1949	2011	2005	I63		I24	I50	I63	K70
686	8	1	55.1151	56	deceased	1	1950	2006	2006	I63		I10	I63	I65
687	8	1	62.1836	56	alive	2	1950	0	2006	I63		G45	I10	I15	I63	I70
688	8	1	65.3041	57	deceased	1	1945	2011	2002	I63		G45	I10	I63	I65	I70
689	12	1	63.9096	57	deceased	1	1945	2009	2002	I63		I10	I25	I63
690	8	1	67.989	57	alive	1	1945	0	2002	I63		I10	I25	I50	I63	I70
691	12	1	67.8575	57	alive	2	1945	0	2002	G45		G45	I10	M50
692	8	1	67.6329	57	alive	1	1945	0	2002	G45		G45	I10
693	12	1	63.4658	57	deceased	1	1945	2010	2002	G45		G45	H81
694	12	1	66.9041	57	alive	2	1946	0	2003	I63		E11	E14	E78	F32	G45	I34	I36	I63	I65
695	8	1	65.8575	57	deceased	1	1946	2013	2003	G45		G45	H93
696	8	1	62.3479	57	deceased	1	1946	2010	2003	I63		G45	I10	I63	I65	I70	M47
697	12	1	58.7808	57	deceased	1	1946	2006	2003	G45		F33	G45	I10
698	12	1	65.6712	57	alive	3	1947	0	2004	G45		G45	M47	N40
699	8	1	65.3068	57	alive	1	1947	0	2004	G45		E78	G45
700	8	1	65.1205	57	alive	1	1947	0	2004	I63		F05	I63	I65	R00
701	8	1	64.8493	57	alive	2	1948	0	2005	I63		E11	F60	G45	G54	I10	I63	I70	M48	M51	Q07
702	8	1	60.4603	57	deceased	1	1948	2009	2005	I63		I10	I50	I63	I70	M10
703	8	1	64.5014	57	alive	1	1948	0	2005	I63		E51	I10	I63
704	8	1	60.189	57	deceased	2	1948	2009	2005	I63		I10	I63	I70
705	8	1	64.1178	57	alive	1	1948	0	2005	I63		E11	G93	I10	I11	I63	I65
706	8	1	64.0575	57	alive	1	1949	0	2006	I63		G81	I10	I63	I65	I67
707	8	1	63.9699	57	alive	1	1949	0	2006	G45		E11	E66	E78	G45	I10	I11	N40
708	8	1	58.8658	57	deceased	4	1949	2008	2006	I63		b14	b73	b77	d23	d33	d45	d54	F01	G81	G93	I10	I25	I63	I65	I70	I74	N39
709	12	1	63.863	57	alive	1	1949	0	2006	G45		G45	I10	K76
710	12	1	63.5288	57	alive	2	1949	0	2006	I63		I61	I63
711	8	1	63.4493	57	alive	1	1949	0	2006	I63		I63
712	8	1	62.9726	57	alive	1	1950	0	2007	I63		H35	I10	I63
713	8	1	57.389	57	deceased	1	1950	2008	2007	I63		b73	d41	G81	I10	I63	I70
714	12	1	56.9123	57	deceased	1	1950	2008	2007	G45		b71	d23	F10	F32	G45
715	8	1	62.411	57	alive	1	1950	0	2007	G45		b28	b71	d23	d45	E11	G45	I10	M47	M51	S83	W01
716	12	1	62.3534	57	alive	1	1950	0	2007	G45		E78	G45	H52	I10	I61	I63
717	12	1	62.3397	57	alive	2	1950	0	2007	G45		G45	I63	U99
718	12	2	64.0712	57	deceased	1	1945	2010	2002	G45		F32	G31	G45	I10	I70
719	8	2	67.7863	57	alive	1	1945	0	2002	I63		E78	F33	I10	I63
720	12	2	67.7425	57	alive	1	1945	0	2002	G45		E78	G45	I67	M47
721	12	2	67.5808	57	alive	1	1945	0	2002	G45		E78	G45	I10	R51
722	12	2	67.411	57	alive	1	1945	0	2002	I63		F33	I10	I63
723	12	2	67.4082	57	alive	1	1945	0	2002	I63		G45	I10	I63
724	12	2	60.3205	57	deceased	3	1945	2006	2002	I63		E87	G82	I10	I11	I50	I63	I69	J15	N39
725	12	2	67.3096	57	alive	2	1945	0	2002	I63		F32	G45	I10	I11	I63
726	8	2	67.1288	57	alive	1	1945	0	2002	I63		G45	I10	I63	I67
727	12	2	66.9479	57	alive	1	1946	0	2003	I63		I10	I63
728	12	2	60.4329	57	deceased	1	1946	2007	2003	I63		G45	I10	I63	I67
729	8	2	62.0959	57	deceased	1	1946	2009	2003	I63		D64	I10	I63	I70
730	12	2	65.1918	57	deceased	1	1946	2012	2003	I61		I10	I61	I66
731	12	2	66.4767	57	alive	1	1946	0	2003	G45		G45	I10	I15
732	12	2	66.3479	57	alive	1	1946	0	2003	G45		G45	K21	K44	M47
733	8	2	65.7973	57	alive	5	1947	0	2004	I63		b77	d45	E11	E14	F10	G45	I10	I63	I67	I70	M81
734	8	2	65.7808	57	alive	1	1947	0	2004	I63		G45	I10	I63
735	8	2	65.6548	57	alive	1	1947	0	2004	I63		I63	I65	I70
736	8	2	65.589	57	alive	1	1947	0	2004	G45		G45	I10	I67
737	12	2	65.5753	57	alive	1	1947	0	2004	I63		F45	G43	G45	I63	K26
738	8	2	65.3589	57	alive	1	1947	0	2004	G45		G45	I10
739	12	2	65.3151	57	alive	1	1947	0	2004	G45		F32	G45
740	12	2	65.2356	57	alive	2	1947	0	2004	I61		F10	G31	I10	I61	I63	I67	I70	J44
741	8	2	56.6904	57	deceased	1	1948	2006	2005	G45		G45	I10	I63
742	8	2	60.5315	57	deceased	2	1948	2010	2005	I63		800	C56	G45	H40	I63	I70
743	8	2	63.5425	57	alive	1	1949	0	2006	I63		E78	F32	I10	I11	I63	I65	I67	I70
744	12	2	63.3479	57	alive	1	1949	0	2006	G45		G45
745	12	2	55.9342	57	deceased	1	1949	2006	2006	I61		A49	E78	F34	I10	I25	I46	I50	I61	I63	I95	L89
746	8	2	62.7863	57	alive	1	1950	0	2007	I63		E07	I10	I63	I65
747	8	2	62.7068	57	alive	1	1950	0	2007	G45		G45	I10	I70	M81
748	12	2	62.4219	57	alive	1	1950	0	2007	G45		E78	G45	I10	I63	I70	M06
749	8	1	62.4986	57	alive	1	1950	0	2007	I63		G81	I10	I63	I65	I70
750	8	1	64.5342	57	deceased	1	1945	2010	2002	I63		G31	G51	I25	I48	I63
751	12	1	56.1288	57	deceased	1	1945	2002	2002	I63		G13	I10	I50	I63	I72	J96
752	8	2	56.8164	57	deceased	1	1945	2003	2002	I63		D64	F92	G31	I10	I63	I66	K51
753	8	2	57.4521	57	deceased	2	1945	2003	2002	I63		D64	D68	E10	F41	F60	I10	I25	I48	I63	I69	J18	J96
754	12	2	66.7233	57	alive	2	1946	0	2003	G45		G45	I10	I25	I44	I67	N18
755	8	2	55.5507	57	deceased	1	1946	2003	2003	I63		I50	I63	I70	J18
756	12	1	65.7973	57	alive	1	1947	0	2004	I63		F32	G45	G81	I63	I67	K73	R47
757	12	1	63.4521	57	alive	1	1949	0	2006	I63		G45	I10	I25	I63	I67
758	8	1	63.189	57	alive	1	1949	0	2006	G45		G45	I10
759	8	1	57.126	57	deceased	2	1950	2007	2007	I63		I63	I70	J18	K70	R09
760	8	1	61.6411	57	deceased	5	1945	2008	2002	I63		I10	I63	Z50
761	8	1	64.2712	58	deceased	2	1944	2009	2002	I63		E11	G21	G45	I10	I63	I70
762	12	1	68.9726	58	alive	1	1944	0	2002	I63		E10	E78	G81	I10	I63	I65	N48	T92
763	8	1	57.7836	58	deceased	1	1944	2002	2002	I61		G93	I10	I11	I50	I61	I63	J18
764	8	1	68.7836	58	alive	2	1944	0	2002	G45		E11	E66	G45	H04	H25	H35	H50	H53	I10	I11	I63	I65	M47
765	12	1	58.9534	58	deceased	1	1944	2004	2002	I63		G45	I63
766	8	1	68.5452	58	alive	1	1944	0	2002	G45		G45	I63	M47
767	8	1	64.063	58	deceased	1	1944	2009	2002	G45		E11	F01	G45	I63	I70
768	12	1	60.6466	58	deceased	1	1944	2006	2002	I63		F10	G31	G46	I10	I63	I67
769	12	1	59.0027	58	deceased	2	1945	2004	2003	I63		G31	I63	I65	I70
770	8	1	64.6274	58	deceased	4	1945	2010	2003	G45		E78	E79	G45	H90	H93	I10	I25	I63	I65	I70	R94
771	8	1	67.6164	58	alive	2	1945	0	2003	I63		G45	H93	I10	I25	I63	I67	I70
772	12	1	67.3973	58	alive	1	1945	0	2003	G45		G45	H83	H90
773	8	1	67.3671	58	alive	1	1945	0	2003	G45		G45	H83	H90	H93
774	12	1	61.7123	58	deceased	1	1945	2008	2003	I63		F32	G40	G45	I10	I63	I70	M47
775	12	1	66.8438	58	alive	1	1946	0	2004	G45		G45	I10	M47
776	8	1	66.7342	58	alive	1	1946	0	2004	I63		F05	F10	G45	I10	I61	I63
777	8	1	66.7205	58	alive	1	1946	0	2004	I63		E78	G45	I10	I63	I65
778	8	1	57.8493	58	deceased	1	1946	2005	2004	I63		I11	I25	I63	I65	I67	K70
779	8	1	65.4055	58	deceased	1	1946	2013	2004	I63		F10	I63	I67
780	12	1	65.9726	58	alive	2	1947	0	2005	I63		b42	d23	E11	E78	G45	I63	I65	I67	J42	K81
781	8	1	65.0959	58	deceased	1	1947	2013	2005	I63		G45	I10	I63
782	8	1	64.0027	58	deceased	1	1947	2012	2005	G45		G45
783	12	1	65.5945	58	alive	1	1947	0	2005	G45		G40	G45	G93	I10	I63	I67
784	12	1	65.3562	58	alive	1	1947	0	2005	I63		G45	G81	G83	I10	I63	I70	M47
785	8	1	65.0521	58	alive	1	1948	0	2006	I63		I10	I63
786	8	1	64.9452	58	alive	1	1948	0	2006	G45		G45	I10	K29	M47
787	8	1	64.9315	58	alive	1	1948	0	2006	I63		D64	G93	I63	K70	R18
788	12	1	64.6274	58	alive	1	1948	0	2006	G45		E11	F32	G45	I10	M47
789	12	2	69	58	alive	1	1944	0	2002	I63		G81	I63
790	12	2	68.7068	58	alive	1	1944	0	2002	I63		E78	F32	F34	F41	G44	G45	I10	I63	I70	M47
791	8	2	68.526	58	alive	1	1944	0	2002	I63		F34	I10	I63	I70
792	8	2	68.4986	58	alive	5	1944	0	2002	I63		F60	G45	I10	I24	I25	I63	I70	M16
793	8	2	68.0192	58	alive	1	1945	0	2003	G45		G45	I10
794	12	2	67.9699	58	alive	1	1945	0	2003	G45		G45	H40	I63	I84	K21	K58	M16	M17	M47
795	8	2	67.9014	58	alive	1	1945	0	2003	I63		E11	G45	I10	I63
796	8	2	57.1534	58	deceased	1	1945	2003	2003	I61		E03	E23	G93	I10	I61	J96	R40	Z52
797	12	2	63.1068	58	deceased	2	1945	2009	2003	I63		F32	G31	I10	I63	I65	I67
798	8	2	67.7918	58	alive	2	1945	0	2003	I63		I10	I63	I65	I67	I70	M81	N30
799	12	2	67.6575	58	alive	1	1945	0	2003	G45		G45	I10	M47
800	12	2	67.537	58	alive	1	1945	0	2003	G45		G45	I10	I67
801	12	2	67.5342	58	alive	1	1945	0	2003	I63		G45	I63	I70
802	12	2	67.1973	58	alive	1	1945	0	2003	G45		G45	I10	I11	I63	M47
803	8	2	67.0247	58	alive	2	1946	0	2004	G45		G45	I10
804	12	2	67.0164	58	alive	1	1946	0	2004	G45		G45	H90
805	8	2	67.0027	58	alive	1	1946	0	2004	G45		G45	I70
806	12	2	66.9014	58	alive	1	1946	0	2004	G45		E78	G45	M51	M81
807	8	2	66.5397	58	alive	1	1946	0	2004	I63		I10	I63	I70
808	12	2	66.4055	58	alive	1	1946	0	2004	G45		G45	I10	I70	K76
809	12	2	66.3342	58	alive	1	1946	0	2004	G45		G45	I10	I25	I63
810	8	2	59.7123	58	deceased	2	1946	2007	2004	I63		E87	G45	I10	I63	I65	J43	K92
811	8	2	65.9781	58	alive	2	1947	0	2005	I63		G45	I63	I70	K21	R12
812	8	2	65.8603	58	alive	1	1947	0	2005	I63		E11	G45	H52	I10	I63	I70	R94
813	8	2	65.5808	58	alive	1	1947	0	2005	G45		G45	I10	I63	M47
814	12	2	65.526	58	alive	1	1947	0	2005	G45		b28	b71	b73	d41	F34	G45	M17	M47	M50	M51
815	12	2	65.4192	58	alive	1	1947	0	2005	G45		G45	M47
816	12	2	65.3781	58	alive	1	1947	0	2005	G45		G45
817	8	2	65.3699	58	alive	2	1947	0	2005	I63		F32	G93	I10	I63
818	12	2	61.9562	58	deceased	1	1947	2010	2005	I63		I63
819	8	2	64.7397	58	alive	1	1948	0	2006	G45		G45	I10	J45	M43	M54
820	12	2	64.6986	58	alive	1	1948	0	2006	G45		G45	M47
821	8	2	64.6274	58	alive	2	1948	0	2006	G45		G40	G45	I05	I09	I48
822	8	2	58.5233	58	deceased	1	1949	2008	2007	G45		E03	E10	E66	F32	G45	I10	L08	M50	M51
823	8	2	63.9342	58	alive	1	1949	0	2007	I63		G45	I10	I63	I65	I70	J41
824	8	2	63.3014	58	alive	1	1949	0	2007	I63		I63	I67
825	8	2	68.6466	58	alive	1	1944	0	2002	G45		F34	G45	G93	I10	I34	I67	I70	M47	M81
826	8	2	67.7096	58	alive	1	1945	0	2003	I63		F32	G31	G44	G45	I10	I63
827	8	2	65.0959	58	alive	1	1947	0	2005	I63		E11	I10	I63
828	12	1	66.2274	58	alive	1	1946	0	2004	G45		G45	I10	M47
829	8	2	68.6082	58	alive	1	1944	0	2002	G45		F05	F10	G45	I10
830	8	1	68.5233	58	alive	5	1944	0	2002	I61		E14	E78	F03	G45	I10	I50	I61	I63	I65	I70	R40
831	8	1	63.063	58	deceased	1	1944	2008	2002	I63		E11	I10	I63	I65	I70
832	8	1	66.3836	58	deceased	1	1944	2012	2002	G45		G45	I61
833	8	1	59.0356	58	deceased	1	1944	2004	2002	I63		F01	F10	G62	I63	I67
834	8	1	57.2438	58	deceased	1	1944	2002	2002	I63		E10	F34	G21	G45	I10	I63	I65	M47
835	12	2	66.937	58	alive	1	1946	0	2004	I63		F32	G45	I10	I25	I34	I36	I63	I70	J43	J45	K21
836	8	2	66.874	58	alive	1	1946	0	2004	G45		F32	F41	G45	I10	M53
837	8	2	66.6849	58	alive	1	1946	0	2004	G45		F10	G45	I70
838	12	1	66.1699	58	alive	1	1946	0	2004	I61		I10	I61	I63
839	12	2	65.7205	58	alive	1	1947	0	2005	G45		G45	I10	I63
840	8	2	65.4822	58	alive	1	1947	0	2005	G45		F32	G45	I10	I70
841	8	2	57.0795	58	deceased	1	1947	2005	2005	I63		E03	G93	I63	J15	K80	R64
842	8	2	65.2767	58	alive	4	1947	0	2005	I63		F34	F41	G45	I10	I63	I67	J22	J42	J43	M51
843	8	1	58.7479	58	deceased	1	1948	2007	2006	I63		F23	I10	I63	I70
844	8	1	62.0877	58	deceased	1	1949	2012	2007	I63		E11	I10	I63	I65	I70
845	8	2	64.3342	58	alive	1	1948	0	2006	G45		E03	E21	E78	F32	G45	H06	I10	I65	M47
846	8	1	60.7288	58	deceased	1	1947	2008	2005	I63		F10	I63
847	12	1	65.0685	58	alive	1	1948	0	2006	I63		E11	G45	I10	I63	I67
848	12	1	70.811	59	alive	1	1942	0	2001	I63		I10	I63
849	8	1	68.2685	59	deceased	2	1943	2012	2002	I63		G45	I10	I24	I63	I70
850	8	1	69.9178	59	alive	3	1943	0	2002	G45		E78	E79	F41	G45	G47	H52	H81	H90	I67	M47
851	12	1	69.8219	59	alive	5	1943	0	2002	I63		I63
852	8	1	58.7973	59	deceased	1	1943	2002	2002	I63		F03	F10	G40	I63
853	8	1	69.6219	59	alive	1	1943	0	2002	I63		F05	F06	G40	I10	I63	I67	K71
854	8	1	69.2932	59	alive	1	1943	0	2002	I63		E11	G81	I10	I63
855	12	1	69.1288	59	alive	2	1943	0	2002	I63		G45	I10	I25	I51	I63	I65	I70
856	12	1	68.7534	59	alive	1	1944	0	2003	I63		E78	F32	G45	I10	I25	I63	M47
857	12	1	68.6603	59	alive	1	1944	0	2003	G45		F32	G31	G45	I63	I70	M47
858	8	1	68.5671	59	alive	1	1944	0	2003	I61		I10	I50	I61	I63
859	8	1	57.8274	59	deceased	2	1944	2003	2003	I63		E10	G31	I10	I50	I61	I63	I66	I67	J18
860	8	1	58.7644	59	deceased	1	1944	2004	2003	I63		E11	I10	I63	I66
861	12	1	68.074	59	alive	3	1944	0	2003	I63		F33	G81	I63	M35
862	12	1	68	59	alive	2	1945	0	2004	I63		F07	G81	I11	I41	I63	I65
863	12	1	67.9836	59	alive	6	1945	0	2004	G45		F41	G45	I67	I70
864	12	1	65.4493	59	deceased	2	1945	2011	2004	I63		F06	F10	G31	G40	I10	I63	I70
865	8	1	67.6932	59	alive	1	1945	0	2004	G45		G45	I10
866	8	1	67.5205	59	alive	1	1945	0	2004	G45		G45	I70
867	8	1	57.8219	59	deceased	1	1945	2004	2004	I61		I25	I46	I61	J96
868	12	1	67.326	59	alive	1	1945	0	2004	G45		G31	G45	I10	I63	I67
869	12	1	67.0493	59	alive	2	1946	0	2005	I63		I63
870	8	1	66.8274	59	alive	2	1946	0	2005	I63		I10	I15	I48	I63	I70
871	8	1	66.6712	59	alive	2	1946	0	2005	I63		b71	d45	G45	G81	I63	I70	R47	Z50
872	8	1	63.5562	59	deceased	1	1946	2011	2005	I63		G40	G45	I63
873	8	1	65.3425	59	deceased	1	1946	2013	2005	I63		F10	I10	I63	J43	Z59
874	12	1	65.6849	59	alive	1	1947	0	2006	G45		G45
875	8	1	64.5781	59	alive	1	1948	0	2007	I63		E78	I10	I63	I70
876	8	1	64.3041	59	alive	1	1948	0	2007	I63		E14	I10	I25	I63	R27
877	8	1	64.1918	59	alive	1	1948	0	2007	I63		E78	F06	G45	I10	I63
878	12	2	60.6411	59	deceased	1	1943	2004	2002	I63		F33	G45	I10	I63
879	8	2	63.2164	59	deceased	1	1943	2007	2002	I63		I63	I65
880	8	2	69.7562	59	alive	1	1943	0	2002	I63		G45	I10	I48	I63
881	12	2	69.5644	59	alive	6	1943	0	2002	I63		F41	G45	I63
882	8	2	69.4959	59	alive	5	1943	0	2002	I63		G45	I10	I63
883	8	2	69.2493	59	alive	1	1943	0	2002	I63		F33	F34	G44	G45	G47	I10	I63	K21	L30	M50	Z50
884	8	2	66.0603	59	deceased	2	1944	2011	2003	G45		D62	F34	G45	G81	I10	I11	I21	I25	I63	I67	I70
885	8	2	68.7781	59	alive	1	1944	0	2003	I63		I10	I63	I70
886	8	2	68.6411	59	alive	1	1944	0	2003	I63		G45	I63	I67	Q28
887	8	2	67.874	59	alive	1	1945	0	2004	I63		G45	I10	I34	I35	I63
888	8	2	67.4849	59	alive	1	1945	0	2004	I63		I10	I63	I77
889	12	2	67.4411	59	alive	1	1945	0	2004	G45		D68	F32	G45	I63	M47
890	12	2	66.7671	59	alive	1	1946	0	2005	G45		F32	G31	G45	I67
891	8	2	66.2685	59	alive	1	1946	0	2005	I63		G45	I63	I67
892	8	2	66.1068	59	alive	2	1946	0	2005	I63		G91	G93	I10	I11	I31	I48	I50	I51	I61	I63	M51	M81	R40	S22	W18
893	12	2	66.1068	59	alive	1	1946	0	2005	I61		E10	E66	I11	I44	I61	I67	J41
894	12	2	65.7233	59	alive	1	1947	0	2006	G45		G45	I63
895	12	2	64.6356	59	alive	1	1948	0	2007	G45		E78	G45	H11	I70
896	12	2	64.5945	59	alive	1	1948	0	2007	G45		F41	G45	H61	I10	I69
897	8	2	64.5726	59	alive	1	1948	0	2007	I63		E11	I63	U99
898	12	2	64.4712	59	alive	1	1948	0	2007	I63		E78	G40	G47	I25	I34	I63	M51	Z92
899	8	1	65.9178	59	alive	1	1947	0	2006	I63		I10	I63	I70
900	12	2	60.5671	59	deceased	1	1943	2005	2002	G45		F41	G45
901	8	2	69.3918	59	alive	4	1943	0	2002	I63		E14	E78	G45	I10	I63	I70
902	8	2	69.9945	59	alive	1	1943	0	2002	I63		C18	G56	I10	I63
903	8	1	69.6959	59	alive	1	1943	0	2002	G45		E78	G45	I10
904	12	2	69.6767	59	alive	1	1943	0	2002	G45		F32	G45	I63
905	8	1	60.4329	59	deceased	2	1943	2004	2002	I61		I10	I61	I63
906	8	2	64.9014	59	deceased	1	1943	2009	2002	I63		I10	I63	I70
907	12	2	69.1479	59	alive	1	1943	0	2002	G45		E66	F32	F33	G45	I10
908	8	1	67.6904	59	deceased	1	1944	2012	2003	I63		I63	I70
909	12	2	66.9562	59	alive	2	1946	0	2005	I61		G45	I10	I48	I61	I63	K21
910	8	2	66.9233	59	alive	1	1946	0	2005	G45		G45	I67
911	8	2	65.8411	59	alive	1	1947	0	2006	I63		I10	I20	I63	I67
912	8	1	64.9671	59	alive	1	1948	0	2007	I63		E78	G45	I10	I63
913	12	2	64.8849	59	alive	1	1948	0	2007	I63		I63
914	8	1	70.3425	60	deceased	1	1942	2013	2002	I63		E11	I48	I63
915	8	1	70.5671	60	alive	2	1942	0	2002	I63		I10	I63	I65	I70	I74	M47	M54
916	12	1	59.4521	60	deceased	1	1942	2002	2002	I61		F10	G40	I10	I26	I61	J96
917	8	1	59.2603	60	deceased	1	1942	2002	2002	I63		G40	I63	I70
918	12	1	69.8603	60	alive	6	1943	0	2003	I63		I63	I65
919	8	1	69.7315	60	alive	1	1943	0	2003	I63		G45	I10	I63
920	8	1	69.5452	60	alive	6	1943	0	2003	I63		E10	E11	I10	I63	I65	I70	M80	M81
921	12	1	69.4575	60	alive	1	1943	0	2003	I63		D50	G45	I10	I63
922	8	1	59.5589	60	deceased	1	1943	2004	2003	I63		I10	I63	I70
923	8	1	69.3205	60	alive	1	1943	0	2003	G45		G45
924	8	1	62.9616	60	deceased	1	1943	2007	2003	I61		I10	I11	I61	I63	I65	N30
925	8	1	68.9288	60	alive	2	1944	0	2004	I63		F92	G31	H90	I10	I63	I67	I70
926	8	1	68.5973	60	alive	1	1944	0	2004	I63		b41	d41	I10	I25	I63
927	8	1	61.7233	60	deceased	1	1944	2007	2004	I63		I63	I65
928	8	1	62.6	60	deceased	1	1944	2008	2004	I61		G81	I10	I61	J18
929	8	1	68.0603	60	alive	1	1944	0	2004	I63		E10	I10	I63
930	12	1	67.8082	60	alive	1	1945	0	2005	G45		G45	I11	I63
931	8	1	60.0521	60	deceased	2	1945	2006	2005	I63		b14	b73	d33	E11	E78	F41	G81	I10	I63	I70	R47	Z50
932	12	1	67.5918	60	alive	1	1945	0	2005	I63		E78	G45	I10	I35	I48	I63	K21	R47
933	8	1	62.4904	60	deceased	3	1945	2008	2005	I61		b77	d45	E11	F10	G31	G81	I10	I15	I61	J18	R15	R32	R47	Z50
934	8	1	66.4027	60	deceased	5	1945	2013	2005	I63		I25	I63	J18
935	8	1	66.7863	60	alive	1	1946	0	2006	I63		E78	G20	G45	I10	I25	I63	I70
936	12	1	66.7397	60	alive	1	1946	0	2006	I63		G20	I10	I63
937	12	1	66.7342	60	alive	1	1946	0	2006	G45		G45
938	8	1	66.7233	60	alive	2	1946	0	2006	I63		F10	G40	G81	I10	I63	I65	I70	J18	J47
939	12	1	62.6027	60	deceased	2	1946	2009	2006	I63		F32	F34	G31	G45	I10	I63	I67
940	12	1	66.4219	60	alive	2	1946	0	2006	I63		I63
941	8	1	66.2877	60	alive	2	1946	0	2006	I63		E11	E78	G45	I10	I63	I70
942	8	1	65.8767	60	alive	1	1947	0	2007	G45		G45
943	12	1	65.6137	60	alive	1	1947	0	2007	I63		b77	d23	F32	G81	I10	I63	I65	I67
944	12	1	65.6027	60	alive	1	1947	0	2007	I63		G45	I11	I63	I65
945	8	1	65.5945	60	alive	1	1947	0	2007	I63		E78	I10	I63
946	8	1	65.5808	60	alive	1	1947	0	2007	I63		E11	I10	I63	I65	I70
947	12	1	65.3178	60	alive	1	1947	0	2007	G45		G31	G45	I67	K70
948	8	1	64.674	60	deceased	1	1947	2013	2007	I63		E51	G45	I10	I63	I70
949	8	1	65.2137	60	alive	2	1947	0	2007	I63		E11	F10	H66	I10	I63	I65	I70	K70
950	12	2	71.7288	60	alive	1	1941	0	2001	G45		F20	G45	I61	I63
951	12	2	62.5616	60	deceased	1	1942	2005	2002	G45		F32	G31	G45	G93	I63	I66	I70
952	12	2	70.9014	60	alive	1	1942	0	2002	G45		G45	H92	M47
953	12	2	70.8685	60	alive	1	1942	0	2002	G45		G45	I67	M47
954	8	2	70.8	60	alive	1	1942	0	2002	I63		D32	F03	I10	I63
955	8	2	70.7123	60	alive	1	1942	0	2002	I63		G45	I63
956	12	2	59.1288	60	deceased	1	1942	2002	2002	I63		G31	G35	I50	I63	I66	I70
957	8	2	70.3699	60	alive	3	1942	0	2002	I63		E10	E14	E78	F34	G45	G63	I10	I63	I70
958	8	2	63.0849	60	deceased	1	1943	2007	2003	I63		E11	I10	I25	I63
959	12	2	69.6767	60	alive	1	1943	0	2003	G45		G31	G45	I10	I67
960	12	2	69.6082	60	alive	1	1943	0	2003	G45		G45	I10
961	8	2	69.4301	60	alive	1	1943	0	2003	G45		G45	I10
962	12	2	69.2247	60	alive	1	1943	0	2003	G45		G45	I10	I63	I65
963	12	2	69.1068	60	alive	1	1943	0	2003	I63		I63	I65	I70
964	8	2	68.937	60	alive	1	1944	0	2004	G45		G45	I10
965	8	2	68.7808	60	alive	1	1944	0	2004	G45		G45	I10	I11	I63
966	8	2	68.4767	60	alive	1	1944	0	2004	I63		G43	G62	I10	I63	I70
967	8	2	68.4712	60	alive	2	1944	0	2004	I63		I10	I63
968	12	2	68.3808	60	alive	1	1944	0	2004	G45		E78	G45	M47
969	8	2	60.3205	60	deceased	1	1944	2006	2004	I63		E10	I10	I63	I65	I70
970	8	2	60.189	60	deceased	1	1945	2006	2005	I63		G62	I10	I63	I70
971	12	2	67.0877	60	alive	1	1945	0	2005	G45		G45	M47	R42
972	12	2	60.2959	60	deceased	1	1946	2007	2006	G45		G45	I63
973	8	2	66.789	60	alive	1	1946	0	2006	G45		E11	E78	G45	I10	I63
974	8	2	61.7123	60	deceased	1	1946	2008	2006	G45		G45	G62	G72	M47
975	8	2	59.3863	60	deceased	1	1946	2006	2006	I61		G93	I10	I50	I61
976	8	2	66.474	60	alive	2	1946	0	2006	I63		E78	F32	G81	H90	I10	I25	I63	I65	L98	M16
977	12	2	66.2959	60	alive	1	1946	0	2006	G45		G45	M47
978	12	2	63.7534	60	deceased	1	1946	2011	2006	I61		E10	E78	H40	I10	I35	I61	I63
979	8	2	59.6329	60	deceased	1	1946	2007	2006	I63		I10	I63	J43
980	12	2	66.2055	60	alive	1	1946	0	2006	G45		G45	I10	M47
981	12	2	65.8356	60	alive	1	1947	0	2007	I63		I63
982	12	2	59.1479	60	deceased	1	1947	2007	2007	I61		H26	H52	I10	I61	I67	K71
983	8	2	65.4658	60	alive	1	1947	0	2007	I63		E78	I10	I63
984	8	2	65.389	60	alive	1	1947	0	2007	I63		E51	F10	I25	I63
985	8	2	58.5836	60	deceased	1	1942	2002	2002	I63		E13	E14	I25	I50	I51	I63	L89	R09
986	8	2	69.4329	60	alive	1	1943	0	2003	G45		G45
987	8	2	69.2849	60	deceased	1	1942	2012	2002	I63		E10	F40	I10	I63
988	12	1	69.2137	60	deceased	3	1942	2012	2002	I63		F01	G45	G62	I10	I63
989	12	2	70.6493	60	alive	1	1942	0	2002	I63		G35	G45	I10	I63	I66
990	12	2	70.6027	60	alive	3	1942	0	2002	I63		F32	I10	I63	I70	R42
991	8	2	68.8384	60	alive	1	1944	0	2004	I63		E78	G44	I10	I63	I67
992	8	2	58.5534	60	deceased	1	1944	2004	2004	I61		G93	I10	I61
993	8	1	65.7644	60	deceased	1	1945	2011	2005	I63		E78	I10	I63	I65	I67
994	12	1	67.5863	60	alive	1	1945	0	2005	I63		I63	I65
995	12	1	66.9233	60	alive	1	1946	0	2006	G45		b14	b15	d23	E78	G45	H81	I10	M47
996	12	1	58.9863	60	deceased	1	1946	2006	2006	I61		F20	I46	I61	N19
997	8	1	58.6575	60	deceased	1	1947	2007	2007	I63		I10	I63	I65	J18	J42	J96	R09	T93	W19
998	8	1	59.0849	60	deceased	1	1946	2006	2006	I63		D64	I63	I70	J18	N18
999	8	1	69.2301	61	deceased	1	1941	2011	2002	I63		E11	F32	G31	I10	I63	I70
1000	8	1	69.3014	61	deceased	2	1941	2011	2002	I63		F92	G93	I63	J43	M47	M51	M81
1001	8	1	71.6137	61	alive	1	1941	0	2002	I63		I10	I63
1002	8	1	62.5205	61	deceased	1	1941	2004	2002	I63		I63	I70
1003	12	1	64.2137	61	deceased	1	1941	2006	2002	I63		G45	I63	I70
1004	8	1	71.4247	61	alive	2	1941	0	2002	I63		I10	I63	I67	L40
1005	12	1	65.1288	61	deceased	1	1941	2007	2002	I63		F03	F10	G40	I10	I25	I63
1006	12	1	71.1753	61	alive	6	1941	0	2002	I61		I10	I25	I61	I63
1007	8	1	71.1096	61	alive	1	1941	0	2002	I63		F10	G40	I63	S06
1008	8	1	66.0959	61	deceased	1	1941	2008	2002	I63		E14	F10	G31	G81	I10	I63
1009	8	1	66.5863	61	deceased	1	1941	2009	2002	I63		E14	E78	G45	I10	I63	I70
1010	8	1	71.0301	61	alive	7	1941	0	2002	I63		F03	F10	G40	G45	I10	I63	I70
1011	12	1	71.0137	61	alive	1	1941	0	2002	G45		E78	G45	I10	I63	I67
1012	12	1	70.7781	61	alive	1	1942	0	2003	G45		G45	H52	H81	I10	I24	M50
1013	12	1	70.3562	61	alive	1	1942	0	2003	G45		G45	I10	I63	I67	U99
1014	8	1	61.2137	61	deceased	1	1942	2005	2003	I63		I10	I63
1015	8	1	69.9178	61	alive	1	1943	0	2004	I63		I10	I63	I70	M47
1016	12	1	69.6521	61	alive	1	1943	0	2004	G45		G45	I67	M47
1017	8	1	60.8	61	deceased	1	1943	2005	2004	I63		I50	I63	I67	J18
1018	8	1	69.4411	61	alive	1	1943	0	2004	G45		G45	I10	I63
1019	8	1	68.8	61	alive	1	1944	0	2005	I63		G45	I24	I63	I65
1020	12	1	68.7479	61	alive	2	1944	0	2005	G45		b71	b77	d23	d33	d45	G45	G46	I10	I25	I63
1021	8	1	67.874	61	alive	1	1945	0	2006	I63		C34	G45	I63
1022	8	1	67.8247	61	alive	1	1945	0	2006	I63		G45	I63
1023	12	1	67.7945	61	alive	1	1945	0	2006	I63		F10	G45	I10	I63	I67	J42	K76	Z98
1024	8	1	67.3945	61	alive	1	1945	0	2006	I63		D53	F10	I10	I63	I70
1025	12	1	67.3452	61	alive	1	1945	0	2006	G45		F17	F41	G40	G45	I10	I63	I70
1026	8	1	67.1041	61	alive	1	1945	0	2006	I63		I15	I63	I70
1027	8	1	60.7096	61	deceased	1	1946	2007	2007	I63		E11	F05	I10	I25	I48	I63	I65	J18	M65
1028	8	1	66.9205	61	alive	2	1946	0	2007	G45		G45	I25	I63	I70
1029	12	1	66.9151	61	alive	1	1946	0	2007	I63		G45	I63
1030	12	1	66.4795	61	alive	1	1946	0	2007	G45		E78	G45	I10	I67
1031	8	1	66.2877	61	alive	2	1946	0	2007	I63		F05	F06	F17	I10	I63	I65	I70
1032	12	1	66.1616	61	alive	1	1946	0	2007	I63		E11	E66	E78	G81	I10	I63	N28
1033	8	2	71.9151	61	alive	1	1941	0	2002	I63		E11	G45	I10	I50	I63	I65
1034	8	2	71.6932	61	alive	5	1941	0	2002	G45		E03	E78	F41	G45	G54	I10	I70	K86	M16	M47	M51
1035	8	2	71.5644	61	alive	1	1941	0	2002	G45		F34	G44	G45	M47
1036	12	2	59.6575	61	deceased	1	1941	2002	2002	I63		E11	F01	G82	I10	I63	I70	J18	J41	L89	R09	R32	R47
1037	8	2	71.4055	61	alive	2	1941	0	2002	G45		G45	I10
1038	12	2	71.3507	61	alive	1	1941	0	2002	I61		F06	G45	I10	I61	I63
1039	8	2	71.337	61	alive	2	1941	0	2002	I63		G45	H81	H90	I10	I63	M47
1040	12	2	59.9425	61	deceased	1	1941	2002	2002	I63		E10	E11	E66	F07	F32	G81	I10	I63	I67	I70	J18	R32	R47
1041	8	2	71.2575	61	alive	2	1941	0	2002	I63		E78	G45	I10	I63
1042	12	2	71.2548	61	alive	2	1941	0	2002	G45		F32	G45	H52	I67	M47
1043	8	2	71.0356	61	alive	2	1941	0	2002	G45		D13	G45	I10	M47	N20	R72
1044	12	2	70.9068	61	alive	3	1942	0	2003	I63		E04	E78	G45	I10	I63	K21	K44	M47
1045	12	2	70.874	61	alive	3	1942	0	2003	G45		G45
1046	12	2	70.7918	61	alive	1	1942	0	2003	G45		E78	G45	H61	I10	I44
1047	12	2	70.7205	61	alive	1	1942	0	2003	G45		G45	I66	M47
1048	12	2	70.3068	61	alive	1	1942	0	2003	I63		I10	I63
1049	8	2	70.0603	61	alive	1	1942	0	2003	G45		F41	G45	I10	I70	J41	N20	N83
1050	8	2	69.9836	61	alive	5	1943	0	2004	G45		G45	I10	I63	J01
1051	8	2	69.5014	61	alive	1	1943	0	2004	G45		G45	I63
1052	12	2	69.4274	61	alive	2	1943	0	2004	G45		E78	F32	G45	I10	M47	R51
1053	12	2	69.1671	61	alive	1	1943	0	2004	I63		F32	G25	I63
1054	12	2	68.9699	61	alive	1	1944	0	2005	G45		F32	G45	M47
1055	8	2	68.7945	61	alive	1	1944	0	2005	I63		G45	I10	I15	I63	I70
1056	8	2	68.7918	61	alive	1	1944	0	2005	I61		F05	G91	I10	I61
1057	8	2	68.7726	61	alive	1	1944	0	2005	G45		E03	F41	G45	I63
1058	12	2	68.7562	61	alive	1	1944	0	2005	G45		F41	G45	H91	I10	I67	L80
1059	8	2	59.9781	61	deceased	1	1944	2005	2005	I63		E11	G40	I11	I50	I63	I65	J18	K25
1060	12	2	68.1534	61	alive	1	1944	0	2005	G45		G45	I10
1061	8	2	68.0301	61	alive	1	1945	0	2006	G45		G45	I10	I63	M47
1062	8	2	67.8027	61	alive	2	1945	0	2006	I63		G40	I10	I50	I63	J18	J32
1063	8	2	67.7507	61	alive	1	1945	0	2006	I63		E14	F01	G45	I10	I63	I65
1064	8	2	67.7425	61	alive	1	1945	0	2006	G45		E66	E78	G45	I10
1065	8	2	67.737	61	alive	1	1945	0	2006	G45		E78	G45	I10	N20
1066	12	2	60.4301	61	deceased	1	1945	2006	2006	I63		E66	G40	I10	I63	I70
1067	12	2	67.4356	61	alive	1	1945	0	2006	G45		E78	G45	I10	M51
1068	12	2	67.3945	61	alive	1	1945	0	2006	G45		G45	I10	M47
1069	12	2	67.0247	61	alive	1	1946	0	2007	G45		E11	F32	G45	H40	I10	I70	M47
1070	8	2	66.7205	61	alive	1	1946	0	2007	I63		E78	F45	F60	I10	I63	K74
1071	8	1	62.3644	61	deceased	1	1941	2005	2002	G45		D71	D75	G45	M47
1072	8	1	67.9041	61	alive	2	1945	0	2006	I63		E14	I10	I63	I65	K70
1073	8	1	60.9205	61	deceased	1	1941	2002	2002	I63		C10	E10	I63	I70	I80	R09
1074	8	2	71.6849	61	alive	2	1941	0	2002	I63		F34	G45	I10	I63
1075	12	2	71.6603	61	alive	2	1941	0	2002	I63		F33	I63
1076	8	2	60.0712	61	deceased	1	1941	2002	2002	I63		E14	F03	I63
1077	8	2	60.0548	61	deceased	1	1941	2002	2002	I63		E11	G81	I10	I63
1078	8	1	59.7534	61	deceased	1	1941	2002	2002	I63		I10	I50	I63	I70	J18
1079	8	2	68.9562	61	alive	1	1944	0	2005	I63		I10	I63	J41
1080	8	1	67.8795	61	alive	1	1945	0	2006	I63		G45	I10	I25	I63	M88	R47
1081	8	1	64.874	61	deceased	2	1945	2011	2006	I63		F17	G81	I63	I65	I70	K21	K52	L21
1082	8	2	61.2849	61	deceased	1	1946	2008	2007	I63		E78	I10	I25	I63	I65	I74	J41
1083	8	1	66.3562	61	alive	1	1946	0	2007	I63		E11	H43	I10	I63	I70
1084	12	2	67.0932	61	alive	1	1945	0	2006	I63		I24	I48	I63
1085	8	2	69.3699	61	alive	1	1943	0	2004	I63		I10	I50	I63	I65
1086	8	2	66.7562	61	alive	1	1946	0	2007	I61		F29	G81	G93	I10	I50	I61	R47
1087	8	1	62.8904	62	deceased	2	1940	2003	2002	I63		F03	G31	G45	I10	I24	I48	I63	I70	J18
1088	12	1	72.9123	62	alive	1	1940	0	2002	G45		F41	G45	I70	M51
1089	8	1	67.6986	62	deceased	1	1940	2008	2002	G45		E11	F32	F34	G45	I10	I25	I63	I65	I67	M47
1090	8	1	72.5534	62	alive	3	1940	0	2002	I63		E86	F10	G40	G45	I10	I63	I67	I70	N40	R42
1091	8	1	72.537	62	alive	1	1940	0	2002	I63		G45	I63	I70	M47
1092	8	1	68.0685	62	deceased	1	1940	2009	2002	I63		I10	I63
1093	12	1	72.4	62	alive	1	1940	0	2002	G45		G45	I10	I67	M47
1094	12	1	72.3014	62	alive	1	1940	0	2002	I63		E11	I10	I63
1095	8	1	72.263	62	alive	1	1940	0	2002	I63		I63	I65	I70
1096	8	1	72.0822	62	alive	3	1940	0	2002	G45		E78	F32	G31	G45	I10	I67	I70	M47
1097	8	1	64.5836	62	deceased	1	1941	2007	2003	I63		F10	G45	I63
1098	12	1	71.3342	62	alive	1	1941	0	2003	G45		G45	I10	K29	K57	M47	N40
1099	8	1	71.2411	62	alive	6	1941	0	2003	I63		b41	b73	d45	E51	E66	E78	F10	G44	G45	G81	I10	I25	I50	I63	I67	I70	I77	K02	K26	L40	M51	M54
1100	8	1	70.9178	62	alive	1	1942	0	2004	I63		E11	E78	I10	I25	I63	I73
1101	8	1	70.7781	62	alive	1	1942	0	2004	G45		G45	I10
1102	8	1	67.6603	62	deceased	2	1942	2010	2004	I63		E10	E11	E78	G62	I10	I63	I67	I70
1103	8	1	70.6411	62	alive	1	1942	0	2004	G45		G45	I10
1104	8	1	70.6	62	alive	1	1942	0	2004	I63		I10	I63
1105	12	1	69.2219	62	deceased	2	1942	2012	2004	I63		E10	F03	F32	G45	I50	I63	I65	I70
1106	12	1	70.5014	62	alive	1	1942	0	2004	I63		G45	I63
1107	12	1	70.1452	62	alive	1	1942	0	2004	G45		E78	F32	G45	I10	I49	I61	I63
1108	12	1	63.0849	62	deceased	1	1943	2006	2005	G45		F10	G31	G45	I25	I67
1109	12	1	69.8521	62	alive	1	1943	0	2005	I63		I10	I63	R41
1110	8	1	69.8	62	alive	1	1943	0	2005	I63		I10	I24	I48	I63	I70
1111	12	1	69.3151	62	alive	1	1943	0	2005	G45		G45	I10	I67	M47
1112	8	1	69.2986	62	alive	2	1943	0	2005	I63		E78	G45	I10	I63	I70	I80
1113	8	1	68.8274	62	alive	2	1944	0	2006	I63		G45	I10	I63	I70	M10
1114	8	1	68.6877	62	alive	2	1944	0	2006	I63		I10	I15	I63	I70
1115	8	1	68.4658	62	alive	1	1944	0	2006	G45		G45	K71	R55
1116	8	1	62.5014	62	deceased	1	1944	2008	2006	I63		I10	I63	K21
1117	8	1	62.6767	62	deceased	1	1945	2008	2007	I63		I10	I63	I65
1118	8	1	61.7041	62	deceased	1	1945	2007	2007	G45		802	C34	G45	I10
1119	12	1	67.6795	62	alive	2	1945	0	2007	I63		b77	d23	F32	I10	I25	I63	I67
1120	12	1	67.4521	62	alive	1	1945	0	2007	I63		G31	G45	I10	I63	I70
1121	8	1	67.1945	62	alive	1	1945	0	2007	I63		G45	I10	I35	I63
1122	8	2	73.5945	62	alive	9	1939	0	2001	I63		F41	G31	G45	G93	I63	I67	M47	M50	M51	Z50
1123	12	2	72.9205	62	alive	1	1940	0	2002	G45		G45
1124	8	2	72.5288	62	alive	1	1940	0	2002	G45		G45	I10
1125	12	2	72.263	62	alive	2	1940	0	2002	I63		G45	I63
1126	12	2	72.1562	62	alive	2	1940	0	2002	I63		G45	I63
1127	8	2	72.0603	62	alive	4	1940	0	2002	I63		E14	E78	F03	F33	I10	I63	I70
1128	12	2	64.2438	62	deceased	1	1941	2006	2003	G45		E11	G45	I10	I63
1129	8	2	71.8301	62	alive	3	1941	0	2003	I63		E10	G45	I10	I40	I48	I49	I63
1130	12	2	71.5205	62	alive	1	1941	0	2003	G45		G45
1131	8	2	60.7315	62	deceased	1	1941	2003	2003	I61		I10	I61	I63	J18	J96
1132	12	2	71.1425	62	alive	1	1941	0	2003	G45		G45
1133	12	2	71.0575	62	alive	1	1941	0	2003	I63		E05	G81	I10	I11	I63
1134	12	2	70.7918	62	alive	4	1942	0	2004	G45		G45	I10
1135	8	2	61.9781	62	deceased	2	1942	2005	2004	I63		b21	d23	F92	G81	I10	I63	I70	R47	Z50
1136	12	2	70.6137	62	alive	2	1942	0	2004	I61		B73	B77	F32	F41	G81	I10	I47	I61	I63
1137	12	2	70.4877	62	alive	4	1942	0	2004	I63		B34	E78	F41	G44	H25	I49	I63	L71
1138	12	2	70.4795	62	alive	1	1942	0	2004	G45		G45
1139	8	2	70.4438	62	alive	1	1942	0	2004	I63		E78	G45	I63	I67
1140	8	2	70.3507	62	alive	3	1942	0	2004	I63		E10	F34	F41	G44	G45	I10	I63	M47
1141	12	2	69.5425	62	alive	1	1943	0	2005	G45		G45
1142	12	2	69.2959	62	alive	1	1943	0	2005	G45		D12	G45	K21	M47
1143	8	2	69.2055	62	alive	1	1943	0	2005	G45		G45	H90	I10	I70	R42
1144	12	2	69.1068	62	alive	1	1943	0	2005	G45		G45	H91	H93
1145	12	2	65.4712	62	deceased	1	1943	2010	2005	I63		I10	I25	I63	I70
1146	8	2	68.9836	62	alive	1	1944	0	2006	I63		F41	I10	I63	I70
1147	12	2	68.8712	62	alive	1	1944	0	2006	G45		G45	I10	I67	M47
1148	12	2	68.8164	62	alive	1	1944	0	2006	G45		G45	I10	I63	I67
1149	8	2	67.7205	62	deceased	1	1944	2012	2006	I63		E11	G45	I10	I63
1150	8	2	68.6466	62	alive	1	1944	0	2006	I63		E10	G81	I10	I63
1151	8	2	65.1068	62	deceased	1	1944	2010	2006	I63		F34	G45	I10	I63	I65	I70
1152	12	2	68.3479	62	alive	1	1944	0	2006	G45		G45	I44
1153	12	2	68.0822	62	alive	1	1944	0	2006	G45		E03	F92	G45	M47	Z98
1154	8	2	68.0356	62	alive	1	1945	0	2007	I63		E78	H40	I10	I25	I63	I73
1155	8	2	67.9973	62	alive	1	1945	0	2007	I63		F06	F33	I10	I63	I70
1156	8	2	67.6411	62	alive	1	1945	0	2007	I63		E78	I10	I63	I70	R73
1157	8	2	60.9616	62	deceased	1	1945	2007	2007	I61		G93	I10	I50	I61
1158	8	2	67.4493	62	alive	1	1945	0	2007	I61		I10	I61
1159	8	1	61.4959	62	deceased	1	1943	2006	2005	I63		D75	I10	I63	I69	I70
1160	8	2	70.5068	62	alive	2	1942	0	2004	G45		F32	G45	I10	I20	I25	I63
1161	8	2	68.0548	62	alive	1	1945	0	2007	I63		H81	I63	I70
1162	8	1	70.0795	62	deceased	1	1939	2010	2001	I63		E14	I10	I12	I13	I63
1163	8	1	67.8329	62	deceased	1	1940	2009	2002	I63		G64	I10	I24	I63	I74
1164	8	2	71.2192	62	deceased	2	1940	2012	2002	I63		E14	G62	I10	I25	I63	I65	M47
1165	8	1	69.8438	62	deceased	1	1940	2011	2002	I63		G81	I63
1166	8	1	70.463	62	deceased	2	1940	2012	2002	I63		G40	I63	I65	I70
1167	8	1	62.7507	62	deceased	1	1941	2004	2003	I63		I10	I63
1168	8	2	71.6301	62	alive	1	1941	0	2003	I63		G93	I10	I63
1169	12	2	71.589	62	alive	1	1941	0	2003	G45		G45	M47	M81
1170	8	2	70.9753	62	alive	2	1942	0	2004	G45		A08	F32	G45	H40	I10	I63	I70
1171	12	2	70.937	62	alive	1	1942	0	2004	I63		E78	F48	H93	I63	M47	M51	Z03	Z92
1172	8	2	62.0822	62	deceased	1	1943	2006	2005	I63		I63
1173	12	2	69.8548	62	alive	1	1943	0	2005	G45		G45	I10	I63	I70	M50
1174	8	1	61.3479	62	deceased	1	1944	2006	2006	I63		I10	I63	I65	I82
1175	8	2	61.4384	62	deceased	1	1944	2007	2006	I61		I61
1176	8	1	67.6055	62	alive	2	1945	0	2007	I63		F05	I10	I63	I65	J18
1177	8	1	69.5753	62	alive	1	1943	0	2005	I63		G45	I10	I24	I63
1178	8	1	62.0548	63	deceased	1	1943	2006	2006	I63		D38	I63	J98	R09
1179	8	1	73.9616	63	alive	1	1939	0	2002	I63		E10	I10	I48	I63
1180	8	1	66.2027	63	deceased	1	1939	2006	2002	I63		I10	I63	I74
1181	12	1	63.2164	63	deceased	1	1939	2003	2002	I63		F32	I10	I63	I65
1182	8	1	73.7918	63	alive	1	1939	0	2002	I63		G45	G91	I10	I63	M47
1183	12	1	73.737	63	alive	1	1939	0	2002	I63		E66	G45	I10	I25	I48	I63	R73	Z03
1184	8	1	62.6959	63	deceased	1	1939	2002	2002	I63		G31	G62	G95	I63
1185	8	1	64.9288	63	deceased	4	1939	2005	2002	I63		F34	F60	G45	I10	I24	I25	I63	I70	J40
1186	8	1	69.7288	63	deceased	1	1939	2010	2002	I63		I10	I25	I63
1187	8	1	66.4	63	deceased	1	1940	2007	2003	I63		E14	I10	I63
1188	12	1	65.1781	63	deceased	1	1940	2006	2003	G45		E78	G31	G45	H40	I20	I25	I70
1189	8	1	72.1397	63	alive	1	1940	0	2003	G45		G45	I63	M47
1190	12	1	71.9123	63	alive	1	1941	0	2004	G45		G45	I25
1191	8	1	71.8055	63	alive	1	1941	0	2004	G45		G45	I10
1192	8	1	62.3452	63	deceased	1	1941	2004	2004	I61		I10	I50	I61	I63	J18
1193	12	1	71.4247	63	alive	1	1941	0	2004	G45		G45	I70	M47	R51
1194	12	1	71.3014	63	alive	1	1941	0	2004	G45		G45	I63
1195	12	1	71.2603	63	alive	1	1941	0	2004	G45		G45	I63
1196	8	1	65.7014	63	deceased	1	1941	2008	2004	G45		G45	I11	I42
1197	8	1	69.4027	63	deceased	1	1942	2012	2005	I63		I10	I63
1198	8	1	70.3507	63	alive	1	1942	0	2005	I61		I10	I61	I63	J18	K29	K76
1199	8	1	70.0137	63	alive	1	1943	0	2006	I63		I10	I63	I65	M10
1200	12	1	67.6247	63	deceased	2	1943	2011	2006	I63		E13	F06	F32	G45	I10	I63	I67	I70	J45	M47
1201	8	1	62.0548	63	deceased	1	1943	2006	2006	I63		I10	I50	I63	I65	I70	N30
1202	8	1	63.526	63	deceased	2	1943	2008	2006	I63		b13	b41	d33	d44	I10	I63	J18	K92
1203	8	1	68.9589	63	alive	1	1944	0	2007	I63		G40	G45	I25	I26	I63
1204	12	1	68.9014	63	alive	1	1944	0	2007	I63		G45	I10	I63	I70
1205	12	1	68.5918	63	alive	1	1944	0	2007	I63		E78	I11	I63	I65
1206	12	1	68.5644	63	alive	1	1944	0	2007	G45		G45
1207	8	1	64.2384	63	deceased	1	1944	2009	2007	I63		E14	F10	I10	I63	R47
1208	12	1	68.3096	63	alive	1	1944	0	2007	G45		E78	G45	I10	I65
1209	8	1	68.3068	63	alive	2	1944	0	2007	G45		E11	E78	G45	I10	I63	I65	I70
1210	12	1	68.2932	63	alive	1	1944	0	2007	G45		E78	G31	G45	I10	I63	I70
1211	8	1	62.3123	63	deceased	1	1944	2007	2007	I63		F10	G31	G62	G81	G93	I63	I65	I70	K76
1212	8	2	73.9534	63	alive	1	1939	0	2002	G45		G45	I10	R42
1213	12	2	73.8548	63	alive	2	1939	0	2002	I63		E11	G45	I10	I63	M50
1214	12	2	73.6877	63	alive	2	1939	0	2002	I63		E20	E71	G40	G45	I10	I63
1215	8	2	73.5534	63	alive	4	1939	0	2002	I63		F32	F34	I10	I63	I65	I67	M47
1216	12	2	73.4795	63	alive	2	1939	0	2002	G45		G45	I10	I70	M47
1217	12	2	70.8082	63	deceased	1	1939	2011	2002	G45		F10	G45	I10	I25
1218	12	2	69.7699	63	deceased	2	1940	2010	2003	I63		E78	F01	G31	G45	I10	I63	I67	I80	K70	K71
1219	8	2	62.8575	63	deceased	1	1940	2004	2003	I63		B14	B73	D44	D53	I63	I70	J20
1220	8	2	72.5562	63	alive	1	1940	0	2003	I63		E04	G45	I10	I25	I63	K44
1221	8	2	68.8438	63	deceased	1	1940	2010	2003	G45		F06	G45	M50	R42
1222	8	2	72.0904	63	alive	2	1940	0	2003	G45		G45	I10	K21	K44	K57	K76	M47	R16
1223	12	2	71.8301	63	alive	1	1941	0	2004	G45		G45	M81
1224	8	2	71.7699	63	alive	2	1941	0	2004	I63		I11	I63	I70
1225	8	2	62.2	63	deceased	1	1941	2004	2004	I63		E10	I10	I63	I70	J18
1226	8	2	71.4247	63	alive	1	1941	0	2004	I63		G45	I10	I63
1227	8	2	70.9781	63	alive	1	1942	0	2005	I63		E78	I10	I63	I70
1228	8	2	70.9452	63	alive	1	1942	0	2005	I63		F32	I10	I63
1229	12	2	70.8877	63	alive	1	1942	0	2005	I61		F33	G45	G81	I11	I61
1230	12	2	65.1836	63	deceased	3	1942	2008	2005	I63		E78	E86	G45	I10	I63	I70	R47
1231	8	2	70.2877	63	alive	1	1942	0	2005	I63		G45	I10	I63	I67	I70
1232	12	2	63.1589	63	deceased	2	1943	2007	2006	G45		G45	I63
1233	8	2	69.5288	63	alive	1	1943	0	2006	I63		G40	I63
1234	8	2	69.4603	63	alive	1	1943	0	2006	I63		E11	E66	I10	I63	I67	Z12
1235	8	2	69.337	63	alive	2	1943	0	2006	I63		F04	G40	I60	I63
1236	8	2	69.063	63	alive	2	1943	0	2006	I63		G54	I63	R51
1237	8	2	62.3781	63	deceased	1	1944	2007	2007	I63		I10	I48	I50	I63	R47
1238	8	2	68.4411	63	alive	1	1944	0	2007	G45		G45	I10	M47
1239	8	2	68.3397	63	alive	1	1944	0	2007	I63		I63	I65	K21
1240	12	2	68.2603	63	alive	1	1944	0	2007	I63		E78	G40	I10	I25	I63	I69
1241	8	2	61.811	63	deceased	1	1944	2007	2007	I61		C91	I61
1242	12	2	62.274	63	deceased	2	1944	2008	2007	I63		I08	I10	I63	I70
1243	8	1	73.6877	63	alive	1	1939	0	2002	I63		G45	H81	I10	I63	I67
1244	8	2	73.6301	63	alive	1	1939	0	2002	G45		G45	H81	I10
1245	12	2	72.6986	63	alive	2	1940	0	2003	I63		C50	E10	E14	E78	G45	I63	I65	I69	M81
1246	8	1	69.2466	63	deceased	3	1939	2009	2002	I63		G40	I10	I63	I70	J44
1247	12	2	62.7589	63	deceased	3	1939	2003	2002	I63		C22	D48	D64	F32	F33	I10	I50	I63	I67	I70	J96
1248	12	2	68.0027	63	deceased	1	1939	2008	2002	I63		F07	G31	I10	I63	I70
1249	12	2	68.4411	63	deceased	1	1939	2009	2002	I63		D32	F32	G31	G40	I10	I63	I66	I67
1250	8	1	70.4493	63	deceased	4	1939	2011	2002	I63		F01	F02	F03	I10	I11	I63	I70	K57
1251	8	1	72.8356	63	alive	5	1940	0	2003	G45		E11	E14	F34	G45	I10	I24	I25	I63
1252	8	2	72.8219	63	alive	1	1940	0	2003	I63		F41	G45	I10	I63	I65	I70	M47
1253	8	1	72.3589	63	alive	1	1940	0	2003	G45		E78	G45	I50	M47	M50	Z92
1254	8	2	72.2986	63	alive	1	1940	0	2003	G45		F41	G44	G45	I10
1255	8	1	68.674	63	deceased	2	1941	2010	2004	I63		F03	G45	I10	I63	I65
1256	8	2	63.7973	63	deceased	1	1941	2006	2004	I63		E14	I10	I48	I50	I63	I70
1257	8	1	64.0767	63	deceased	1	1941	2006	2004	I63		E10	G52	I63
1258	8	1	62.1068	63	deceased	1	1942	2005	2005	I63		C34	F10	G40	I63	I65
1259	8	1	69.874	63	alive	1	1943	0	2006	I63		E78	G40	I10	I63	I65	I67
1260	8	1	63.463	63	deceased	1	1943	2008	2006	I63		I63
1261	12	1	68.8877	63	alive	1	1944	0	2007	G45		F01	G45
1262	8	1	63.611	63	deceased	1	1944	2008	2007	I63		I63
1263	12	1	71.1096	63	alive	1	1941	0	2004	G45		F41	G45	G47	I10	I63	K21	N40
1264	8	2	68.9151	63	alive	1	1944	0	2007	I63		F32	I10	I63	N30
1265	8	2	73.5726	63	alive	1	1939	0	2002	I63		I63	I65	M47	M51
1266	12	1	74.8521	64	alive	4	1938	0	2002	I63		E78	F32	F33	G31	G40	I10	I63	I65	I67	I70
1267	12	1	67.6027	64	deceased	1	1938	2006	2002	I63		F06	F33	G20	G45	I25	I63	J94
1268	12	1	74.7425	64	alive	1	1938	0	2002	I63		G45	I10	I63
1269	8	1	73.3863	64	deceased	1	1938	2012	2002	I63		G31	I63	I65
1270	8	1	74.0247	64	alive	1	1938	0	2002	I63		E14	I63
1271	8	1	68.2712	64	deceased	1	1939	2008	2003	I63		E10	I10	I25	I63	N40
1272	12	1	73.4493	64	alive	2	1939	0	2003	G45		G45	I10
1273	8	1	73.4164	64	alive	3	1939	0	2003	I63		E11	E14	I10	I25	I63
1274	8	1	73.4164	64	alive	1	1939	0	2003	I63		I10	I63	I65
1275	8	1	73.3671	64	alive	1	1939	0	2003	I63		E11	I10	I48	I63
1276	8	1	66.0466	64	deceased	1	1939	2006	2003	I63		I10	I63	I70
1277	12	1	73.3205	64	alive	2	1939	0	2003	I63		I63	I65	I67
1278	12	1	73.2329	64	alive	1	1939	0	2003	G45		G45	I10	I25	M47
1279	8	1	73.1699	64	alive	1	1939	0	2003	G45		F10	G25	G45	I63
1280	12	1	73.1041	64	alive	1	1939	0	2003	I63		I63
1281	12	1	63.0658	64	deceased	2	1940	2004	2004	I63		C22	C34	C60	C71	E10	I50	I63	J96
1282	8	1	72.6137	64	alive	2	1940	0	2004	G45		E04	G45	I10	I25	I48	I63	I70	J18
1283	8	1	72.3096	64	alive	1	1940	0	2004	I63		E11	I10	I25	I63	I70	M47	M50	M51
1284	8	1	71.8712	64	alive	1	1941	0	2005	I63		B18	E14	E78	G45	I10	I63
1285	8	1	71.7808	64	alive	1	1941	0	2005	I63		I10	I63	I70	R70
1286	8	1	71.589	64	alive	1	1941	0	2005	I63		E11	I10	I63
1287	12	1	71.3534	64	alive	1	1941	0	2005	G45		G45	I10	I63	I70
1288	8	1	71.2658	64	alive	1	1941	0	2005	G45		G45	I70
1289	12	1	71.011	64	alive	1	1942	0	2006	I63		I63
1290	12	1	70.9178	64	alive	1	1942	0	2006	G45		b41	d23	G45	I10	I11	I34	I35	I44
1291	12	1	70.7781	64	alive	2	1942	0	2006	G45		G45
1292	8	1	63.7425	64	deceased	1	1942	2006	2006	I63		I10	I26	I42	I63	I74	I82	J18	J96
1293	12	1	64.2986	64	deceased	1	1943	2008	2007	I63		G81	I10	I63	I65	I70
1294	8	1	68.3918	64	deceased	1	1943	2012	2007	G45		G45	H90	H93
1295	8	1	69.8329	64	alive	1	1943	0	2007	G45		G45	I10
1296	8	1	69.7973	64	alive	1	1943	0	2007	I61		I10	I61	I67
1297	8	1	68.1178	64	deceased	1	1943	2012	2007	I63		E11	I10	I63	I65
1298	12	1	69.5534	64	alive	2	1943	0	2007	I63		E11	G31	G45	I10	I63	I67
1299	8	1	63.4904	64	deceased	1	1943	2007	2007	I63		A41	b13	d23	F05	F10	G40	I63	I70	R09
1300	12	1	67.2219	64	deceased	1	1943	2011	2007	G45		E78	G45	I10
1301	8	1	62.737	64	deceased	1	1943	2007	2007	I63		814	C34	I10	I47	I50	I63	I70	K70	N39
1302	8	1	66.4932	64	deceased	1	1943	2011	2007	I63		E78	F10	G31	I10	I63	I65	I67
1303	12	2	74.5836	64	alive	1	1938	0	2002	I63		F32	G31	G45	I10	I25	I63	I66
1304	12	2	68.6685	64	deceased	3	1938	2008	2002	I63		F01	F32	F33	F41	G31	G45	G73	I10	I63	I65	I66	I67	I70	Z50
1305	12	2	74.3671	64	alive	2	1938	0	2002	G45		b77	d41	E78	F41	G45	I63	I67	M50	M81	R55
1306	12	2	74.3616	64	alive	1	1938	0	2002	I63		G45	I63	I70
1307	8	2	64.0356	64	deceased	1	1938	2003	2002	I63		I10	I63	I65	J18	N30
1308	8	2	74.2521	64	alive	6	1938	0	2002	I63		E78	F32	G45	I10	I25	I63	I67	M47
1309	8	2	74.2301	64	alive	1	1938	0	2002	G45		G45	I63	M47
1310	8	2	73.9863	64	alive	8	1938	0	2002	I63		E78	G45	H81	I10	I21	I25	I63	I65	I70	R42	U99
1311	8	2	73.7397	64	alive	5	1939	0	2003	I63		F32	F34	G45	G81	I10	I25	I63	I65	I70	M47
1312	12	2	73.6055	64	alive	1	1939	0	2003	G45		G45	I10	I63	I80	M47
1313	8	2	73.2247	64	alive	1	1939	0	2003	I63		I11	I63
1314	12	2	73.1233	64	alive	1	1939	0	2003	G45		G45	I10	M16	M25	M47	M50
1315	12	2	66.0164	64	deceased	4	1939	2006	2003	I63		E78	E87	F32	G82	I10	I63	I67	L27	L50	N19	R09
1316	8	2	64.8685	64	deceased	1	1940	2005	2004	G45		D12	E04	E11	G45	I10	I42	I48	I50	I67	K29	R16
1317	8	2	72.7726	64	alive	2	1940	0	2004	I63		B14	D23	E11	G31	G81	I63	R47	Z50
1318	12	2	72.6932	64	alive	1	1940	0	2004	G45		E04	G45	I10	I34	I63	I70	M47	M81
1319	12	2	72.326	64	alive	3	1940	0	2004	G45		E78	G45	G50	I10	I63	I65	M50	U99
1320	8	2	71.8247	64	alive	2	1941	0	2005	I63		b28	d23	E04	G45	I10	I63	I67
1321	12	2	71.7781	64	alive	1	1941	0	2005	G45		G45	I10	I63
1322	12	2	71.7178	64	alive	1	1941	0	2005	G45		G45	H90	H93	I10
1323	12	2	71.0849	64	alive	1	1941	0	2005	G45		G45	I10	I63	I67
1324	12	2	71.0603	64	alive	1	1941	0	2005	I63		G45	I63
1325	8	2	70.9205	64	alive	1	1942	0	2006	G45		E78	G45	I10	I70	R51
1326	12	2	65.7753	64	deceased	1	1942	2009	2006	I63		F32	G31	G45	I63	I67	M47
1327	8	2	70.5452	64	alive	1	1942	0	2006	I63		G45	I63	K21	M81
1328	12	2	70.4932	64	alive	1	1942	0	2006	G45		G45	I10	I20	I63
1329	12	2	66.1014	64	deceased	1	1942	2009	2006	G45		G45
1330	8	2	69.3699	64	deceased	1	1942	2013	2006	I63		E78	I10	I63	I65	I70	I74
1331	8	2	70.0082	64	alive	1	1943	0	2007	G45		b14	C20	d23	F41	G45	G63	R42	Z93
1332	12	2	69.7671	64	alive	1	1943	0	2007	G45		E07	G45	I10
1333	8	2	69.4521	64	alive	1	1943	0	2007	I63		G81	I10	I63	I70
1334	8	2	71.1671	64	deceased	2	1940	2012	2004	I63		G45	I10	I63	I65	I70
1335	8	1	72.074	64	alive	2	1940	0	2004	G45		G44	G45	I49	I63	I67	I70	M47
1336	8	2	73.211	64	deceased	2	1938	2012	2002	G45		E14	G45	I10	I63	I70
1337	12	2	74.9479	64	alive	2	1938	0	2002	I63		F32	I10	I63	I65	I70
1338	12	2	67.1068	64	deceased	3	1938	2006	2002	I63		G81	I10	I63	I65	I70	M47	N30
1339	12	2	66.2466	64	deceased	1	1938	2005	2002	I61		E11	F06	G40	G41	G93	I10	I61
1340	8	2	71.5315	64	deceased	1	1938	2011	2002	G45		E03	E78	E79	G45	I10	R52
1341	8	2	71.3123	64	deceased	1	1938	2011	2002	I63		G45	I10	I25	I63	I65
1342	8	1	62.526	64	deceased	3	1938	2002	2002	I63		D62	I11	I48	I50	I63	I65	I70	J18	L89
1343	8	2	73.211	64	alive	1	1939	0	2003	I63		E14	G45	I10	I63	M47
1344	8	1	62.6521	64	deceased	1	1939	2003	2003	I63		I10	I63	I65	I70
1345	8	1	72.926	64	alive	1	1940	0	2004	I63		I10	I24	I63
1346	8	1	63.5616	64	deceased	1	1940	2004	2004	I63		G93	I25	I63	I70	J18	J90
1347	8	2	68.0986	64	deceased	1	1940	2009	2004	I63		D64	F34	I10	I63	I65
1348	8	2	71.6712	64	deceased	2	1940	2013	2004	I63		E14	I10	I63	I65	I70
1349	12	1	72.2466	64	alive	2	1940	0	2004	I63		b41	d41	I11	I50	I63	I70	Z95
1350	12	2	72.1836	64	alive	1	1940	0	2004	I63		F09	I63
1351	8	2	70.9315	64	alive	1	1942	0	2006	I63		E11	F09	G31	I10	I49	I50	I63	I70	K71
1352	8	1	64.9753	64	deceased	1	1942	2008	2006	I63		E14	G52	G63	I10	I63	I70
1353	12	2	64.0384	64	deceased	1	1943	2008	2007	I63		I63
1354	8	1	66.9342	64	deceased	2	1943	2011	2007	I63		F32	I10	I63	I65	I70
1355	8	2	67.9836	64	deceased	3	1938	2007	2002	I63		E05	F05	G81	I10	I11	I63	I70	M47	M48	M81
1356	8	1	74.8192	64	alive	1	1938	0	2002	I63		I10	I63
1357	8	1	67.2575	65	deceased	2	1936	2004	2001	I63		F03	I25	I26	I63	I67	I70	K22
1358	12	1	64.6521	65	deceased	1	1937	2002	2002	I63		F32	G45	I10	I63	I65	R09
1359	12	1	73.8493	65	deceased	1	1937	2012	2002	G45		E79	G45	H53	I10	I11	I63
1360	8	1	73.526	65	deceased	3	1937	2011	2002	I63		E14	F03	I10	I24	I25	I36	I48	I50	I63	I70
1361	12	1	68.6192	65	deceased	2	1937	2006	2002	I63		G31	G46	I10	I46	I61	I63	I67	J96	K21	R11
1362	12	1	64.0849	65	deceased	1	1938	2003	2003	I63		C23	C78	G81	I63	R09
1363	8	1	74.6219	65	alive	1	1938	0	2003	I63		I10	I63	I65
1364	12	1	74.5479	65	alive	1	1938	0	2003	I63		I10	I48	I63	I65
1365	12	1	74.5151	65	alive	1	1938	0	2003	G45		E04	E11	G45	I10	M50
1366	8	1	65.6959	65	deceased	1	1938	2005	2003	G45		G45	I10	I63	I65
1367	12	1	66.3699	65	deceased	1	1938	2005	2003	G45		E78	G45	I10	I70
1368	12	1	74.0904	65	alive	2	1938	0	2003	I63		E11	F06	G45	I63	I70
1369	12	1	72.0795	65	deceased	1	1939	2012	2004	I63		G31	I10	I63
1370	8	1	73.7781	65	alive	5	1939	0	2004	I63		E10	E11	G93	I10	I25	I63
1371	12	1	73.5918	65	alive	1	1939	0	2004	G45		E11	E78	G31	G45	I10	I67	I70
1372	12	1	73.3397	65	alive	1	1939	0	2004	G45		G45	I63
1373	8	1	72.6986	65	alive	1	1940	0	2005	I63		B16	E11	F33	I25	I63	I65	I70
1374	8	1	72.5918	65	alive	1	1940	0	2005	I63		G45	I10	I63	I65
1375	12	1	70.5589	65	deceased	1	1941	2012	2006	G45		E78	G45	I34	I36	J41	M43	M47	M50	N40	R73
1376	12	1	71.6658	65	alive	1	1941	0	2006	I63		I10	I63
1377	8	1	71.5671	65	alive	1	1941	0	2006	I63		E11	E78	I10	I63
1378	8	1	68.4301	65	deceased	1	1941	2010	2006	I63		I10	I63	I70
1379	8	1	71.2767	65	alive	1	1941	0	2006	I63		G20	G45	I10	I48	I63	I70
1380	12	1	71.2603	65	alive	1	1941	0	2006	I61		I61
1381	8	1	64.1726	65	deceased	1	1941	2007	2006	I61		I10	I50	I61	J18	J45
1382	8	1	63.9781	65	deceased	1	1942	2007	2007	I63		801	809	C14	C78	E10	G81	I10	I63	J18	R47
1383	8	1	64.2822	65	deceased	1	1942	2007	2007	I61		I10	I24	I61	J18
1384	12	1	70.2027	65	alive	1	1942	0	2007	I63		I10	I34	I63	I70
1385	12	1	70.1233	65	alive	1	1942	0	2007	I63		G31	G45	I10	I63	I67
1386	12	1	70.1096	65	alive	1	1942	0	2007	G45		G45	I10	M47
1387	8	2	75.7562	65	alive	1	1937	0	2002	G45		G45	I10	I63	I70
1388	8	2	75.6986	65	alive	2	1937	0	2002	G45		E04	E78	F33	F41	F60	G45	I10	I47	J44	L50	M81	N39
1389	8	2	75.6795	65	alive	1	1937	0	2002	I63		I10	I63
1390	12	2	67.9397	65	deceased	2	1937	2006	2002	G45		B18	G45	I10	I67	M47	M51	M81	N20
1391	8	2	66.0712	65	deceased	1	1937	2004	2002	I63		G45	I10	I20	I63	M32	R00
1392	8	2	68.6932	65	deceased	1	1937	2007	2002	G45		G45	I10	I48	I70
1393	8	2	72.2	65	deceased	5	1937	2010	2002	I63		E10	E14	E78	F06	F32	G40	G81	I10	I50	I63	I70	K80	R15	R32	R47
1394	12	2	75.1178	65	alive	3	1937	0	2002	I63		G45	I63
1395	8	2	72.2247	65	deceased	1	1938	2011	2003	I63		F03	G31	I63	I70
1396	8	2	69.4685	65	deceased	5	1938	2008	2003	I63		F34	G40	I10	I63	I65	I70	J18	N30	S42	W19
1397	12	2	73.6986	65	alive	1	1939	0	2004	G45		E78	F32	G45	I63	M51
1398	12	2	73.5945	65	alive	2	1939	0	2004	G45		G45	I63	I70	M47
1399	12	2	71.3589	65	deceased	1	1939	2011	2004	G45		E78	F32	G45	I10	I25	I34	I35	I36	I48	I67
1400	8	2	64.8548	65	deceased	2	1939	2005	2004	I63		F05	I50	I63	I65
1401	8	2	73.1315	65	alive	1	1939	0	2004	I63		I10	I63	I70
1402	12	2	72.811	65	alive	1	1940	0	2005	G45		G45
1403	12	2	68.6493	65	deceased	2	1940	2010	2005	G45		G45	I10	I25	I45	I65	I70	I77	J43	J44	J45	M47	M81	R42
1404	12	2	72.0904	65	alive	6	1940	0	2005	G45		G45
1405	12	2	71.6603	65	alive	1	1941	0	2006	I63		E11	E78	G51	I10	I63
1406	8	2	71.3863	65	alive	2	1941	0	2006	I63		b73	d41	F34	G81	I10	I25	I50	I63	J96	M17
1407	12	2	71.2822	65	alive	1	1941	0	2006	G45		G45	I70	M47
1408	12	2	71.1425	65	alive	1	1941	0	2006	I61		F32	I10	I25	I61	I63	Z95	Z98
1409	12	2	71.0767	65	alive	1	1941	0	2006	G45		G45	I10	M47
1410	12	2	70.663	65	alive	1	1942	0	2007	G45		G45
1411	12	2	70.0411	65	alive	1	1942	0	2007	G45		G45	H81	I10
1412	8	1	70.4137	65	deceased	2	1939	2010	2004	I63		F10	G31	G92	I63	J43	K80	M16	M47	M51	Z59
1413	8	2	74.326	65	deceased	3	1937	2012	2002	I63		F06	F32	G31	I10	I63	I65	I67	I70
1414	12	2	75.8932	65	alive	5	1937	0	2002	G45		E78	F32	G31	G45	I10	I25	I48	I67	I70	M47	M50
1415	12	2	74.1863	65	deceased	1	1937	2012	2002	I63		I63
1416	8	2	73.1945	65	deceased	1	1937	2011	2002	I63		I63	I70	R32
1417	12	1	75.3397	65	alive	4	1937	0	2002	G45		B34	E86	G45	I10	K21	K58	N28	R10
1418	8	2	75.1726	65	alive	2	1937	0	2002	I63		F32	I63	I66	I67	I70	M47
1419	12	2	75.0849	65	alive	1	1937	0	2002	I63		I10	I63	I70
1420	8	1	71.9945	65	deceased	1	1937	2010	2002	I63		E10	G31	G45	I10	I63	I70
1421	8	2	74.9973	65	alive	1	1937	0	2002	I63		E87	F41	G45	I10	I25	I34	I63	I70
1422	12	2	74.8904	65	alive	1	1938	0	2003	I63		F32	G31	I10	I63	I70
1423	12	2	64.211	65	deceased	1	1938	2003	2003	G45		G45	J02	M43	Z98
1424	12	2	74.4247	65	alive	1	1938	0	2003	G45		E78	G45	I10	I63
1425	8	2	73.8904	65	alive	1	1939	0	2004	G45		E78	G45	I10	I70
1426	8	1	65.0411	65	deceased	1	1939	2005	2004	I61		E10	I25	I61	J18	J96
1427	12	2	71.5342	65	deceased	1	1939	2012	2004	G45		F34	G45	I10	I63
1428	12	2	72.474	65	alive	1	1940	0	2005	G45		G45
1429	12	2	67.0192	65	deceased	1	1940	2008	2005	I63		G31	G45	I63	I67
1430	8	2	71.9863	65	alive	1	1941	0	2006	I63		E78	I10	I63	I65	I67	I70	I71	N30	R47
1431	12	2	71.7014	65	alive	2	1941	0	2006	G45		b28	d23	F41	G45	I10	J45	M15	M16	M47	M50	M51
1432	8	2	64.4603	65	deceased	1	1941	2006	2006	G45		F20	G45	M47	M81
1433	8	1	64.2	65	deceased	1	1942	2007	2007	I61		A16	E11	E78	G45	I10	I26	I61	J96	R09
1434	12	2	75.7178	65	alive	1	1937	0	2002	I63		F32	I63	I65	I70
1435	8	1	66.211	66	deceased	3	1935	2002	2001	G45		E10	E11	E87	F03	F10	G31	G45	G62	G63	G93	I10	I25	I63	I69	I77	J43	K74	K80
1436	12	1	76.6301	66	alive	2	1936	0	2002	I63		F41	G45	I63
1437	8	1	66.8548	66	deceased	1	1936	2004	2002	G45		G45	I49	M47
1438	12	1	69.7534	66	deceased	4	1936	2007	2002	I63		E11	F01	F34	F41	G20	G21	G31	G45	G91	I10	I61	I63	N39
1439	8	1	71.7562	66	deceased	1	1936	2009	2002	I63		E11	G45	G81	H40	I10	I63
1440	8	1	65.1836	66	deceased	1	1936	2002	2002	I63		I42	I50	I63	I70
1441	12	1	65.0356	66	deceased	1	1936	2002	2002	G45		F33	G45	G81	I10	R55
1442	8	1	69.5589	66	deceased	2	1936	2007	2002	I63		D75	F03	G45	I63	I65	I70
1443	8	1	68.7233	66	deceased	2	1937	2007	2003	I63		I10	I63	I65	I70
1444	12	1	75.0877	66	alive	1	1937	0	2003	I63		E11	E78	F32	G31	G45	I10	I63	I66	I67	M47
1445	12	1	67.3644	66	deceased	2	1938	2006	2004	I63		E78	E79	G45	G81	I10	I11	I25	I63	R73
1446	8	1	74.9562	66	alive	1	1938	0	2004	I63		F01	I63	I65	I67
1447	12	1	74.8767	66	alive	1	1938	0	2004	G45		G45	G63	I10	I63	I65	I70
1448	12	1	74.6411	66	alive	1	1938	0	2004	G45		G45	I10	I63	I67
1449	8	1	69.1342	66	deceased	1	1938	2008	2004	I63		G20	I63
1450	12	1	74.463	66	alive	2	1938	0	2004	I63		b45	d23	F06	G45	G80	G81	I10	I63	I67	M51
1451	12	1	74.3014	66	alive	1	1938	0	2004	G45		G45	I10	I63
1452	8	1	64.6137	66	deceased	1	1938	2004	2004	I63		E14	G81	I10	I63	I70
1453	12	1	74.0247	66	alive	1	1938	0	2004	G45		G45	H91
1454	8	1	66.4411	66	deceased	1	1939	2006	2005	I63		I63	R26	S00	S02	W19
1455	12	1	73.8493	66	alive	1	1939	0	2005	I63		E10	I10	I63
1456	8	1	65.4603	66	deceased	1	1939	2005	2005	I63		C15	I10	I63	I65	I70
1457	12	1	67.7644	66	deceased	1	1939	2008	2005	I63		E11	G45	I10	I63	I67	I70	R73
1458	12	1	73.2411	66	alive	1	1939	0	2005	I63		F32	G31	G40	G46	G81	I10	I34	I35	I61	I63	M17	M47	M75
1459	8	1	66.0849	66	deceased	1	1939	2006	2005	I63		E11	I63	I70	J42
1460	8	1	72.6795	66	alive	1	1940	0	2006	I63		I10	I63	I77
1461	12	1	72.5644	66	alive	1	1940	0	2006	I63		G31	G81	I10	I63	I65	I67
1462	8	1	68.0658	66	deceased	1	1940	2009	2006	I63		E11	G45	I10	I42	I50	I63
1463	12	1	72.0904	66	alive	1	1940	0	2006	G45		G45
1464	8	1	70.9041	66	deceased	1	1941	2013	2007	I63		F20	I10	I63	I65
1465	12	1	71.789	66	alive	1	1941	0	2007	I63		I10	I11	I25	I63	I70
1466	8	1	69.6411	66	deceased	1	1941	2011	2007	I63		F10	I10	I63	I70
1467	12	1	71.2822	66	alive	1	1941	0	2007	G45		D32	E11	G45	I10	I70	M47
1468	8	1	71.0356	66	alive	1	1941	0	2007	I63		I10	I25	I63	I70
1469	8	2	77.0027	66	alive	1	1935	0	2001	G45		E11	G45	I10	M50
1470	12	2	76.8055	66	alive	3	1936	0	2002	I63		F32	G44	G45	H93	I10	I63	I70
1471	12	2	76.7288	66	alive	2	1936	0	2002	I63		F32	G45	I10	I63	I65	I67	I70
1472	12	2	76.4959	66	alive	1	1936	0	2002	G45		E11	G45	I10
1473	8	2	76.3726	66	alive	1	1936	0	2002	G45		E11	G45	I10	M50
1474	8	2	73.1781	66	deceased	4	1936	2010	2002	I63		b13	b42	d23	d33	G40	I10	I25	I63	I65	I70
1475	8	2	71.0603	66	deceased	3	1937	2009	2003	I63		b71	d46	E11	G45	G81	I10	I25	I48	I63	Z50
1476	12	2	75.3534	66	alive	1	1937	0	2003	G45		E07	E21	E78	G45	I10	I31	I47	I48	I49	I67	I95	R00
1477	8	2	65.0986	66	deceased	1	1937	2003	2003	I63		F03	G40	I63	I65	I70	J18	J41	N30
1478	12	2	70.3863	66	deceased	1	1938	2009	2004	I63		I63
1479	8	2	74.3836	66	alive	1	1938	0	2004	I63		I63
1480	8	2	65.274	66	deceased	1	1938	2004	2004	I63		G45	I10	I63	I65	I70
1481	12	2	70.3096	66	deceased	1	1938	2009	2004	I63		I10	I63	I67	I70
1482	12	2	74.1342	66	alive	1	1938	0	2004	G45		G45	I34	M15	M43	M50	M81
1483	12	2	74.0795	66	alive	1	1938	0	2004	G45		G45	I10	I67
1484	12	2	68.8274	66	deceased	1	1938	2008	2004	G45		G45
1485	8	2	74.0164	66	alive	1	1938	0	2004	G45		G45	I10	M50
1486	8	2	73.9945	66	alive	1	1938	0	2004	I63		G44	I63	M47
1487	8	2	73.9507	66	alive	3	1939	0	2005	I63		F41	G44	G45	I10	I63
1488	8	2	73.8767	66	alive	1	1939	0	2005	I63		E11	F44	I63
1489	12	2	73.6959	66	alive	1	1939	0	2005	I63		F32	G45	I10	I63	I67	M47
1490	8	2	73.5178	66	alive	1	1939	0	2005	G45		G45	I10	I63	I65
1491	12	2	73.4959	66	alive	2	1939	0	2005	G45		E03	E11	E78	E79	G45	I10	I70	M47	N20
1492	8	2	73.4301	66	alive	1	1939	0	2005	I63		E14	G45	I10	I63	I67
1493	12	2	73.3397	66	alive	1	1939	0	2005	G45		G45
1494	12	2	73.2164	66	alive	1	1939	0	2005	I63		F32	I63	U99
1495	12	2	73.0356	66	alive	1	1939	0	2005	G45		G45
1496	12	2	73	66	alive	1	1939	0	2005	G45		E04	E78	G45	G91	I10	I63	M47	M50	M51
1497	12	2	67.9151	66	deceased	1	1940	2009	2006	G45		G45	G81	G93	I10
1498	12	2	72.3836	66	alive	3	1940	0	2006	G45		E11	E78	G45	I10	I63	I65	M53
1499	12	2	72.3342	66	alive	1	1940	0	2006	G45		G45	I10
1500	8	2	72.2767	66	alive	3	1940	0	2006	I63		E11	F34	G44	I10	I50	I63	I65	R47
1501	12	2	72.1452	66	alive	1	1940	0	2006	G45		G31	G45	I10	M16	M43	M47	M50
1502	12	2	72.0301	66	alive	1	1940	0	2006	I63		I10	I60	I63	I67	M17	M47
1503	12	2	71.7425	66	alive	1	1941	0	2007	G45		E78	G45	I10	I66
1504	8	2	71.4192	66	alive	1	1941	0	2007	I63		E14	G81	I10	I63	J42	J45	M16	M81
1505	12	2	71.0274	66	alive	1	1941	0	2007	I63		I63
1506	8	2	75.8493	66	alive	1	1937	0	2003	G45		E11	G45	M47
1507	8	1	70.4438	66	deceased	1	1939	2010	2005	G45		G45	I67	I70	M81	R42
1508	8	2	68.6767	66	deceased	3	1936	2005	2002	I63		F03	I10	I48	I61	I63	I70	L89
1509	8	2	70.6438	66	deceased	8	1936	2007	2002	G45		F32	G45	I10	I25	I63	I70	M47	M50
1510	12	2	76.737	66	alive	1	1936	0	2002	I63		I10	I25	I63	I65	I70	Z98
1511	8	2	76.6904	66	alive	2	1936	0	2002	I63		D63	G35	G70	I10	I63	I70	N30
1512	12	2	71.211	66	deceased	5	1936	2008	2002	I63		E11	E78	F32	G31	G45	I10	I34	I35	I48	I63	I65	I66	I70	U99
1513	8	2	65.6192	66	deceased	3	1936	2002	2002	I63		F03	F10	G40	I10	I63	I67	I70
1514	12	1	76.5781	66	alive	9	1936	0	2002	I63		E11	G45	I10	I25	I34	I63	I67	I74	K21	K25	K26	M47	Z92
1515	12	2	76.4274	66	alive	6	1936	0	2002	I63		F41	G45	I63	I67	S07
1516	12	2	76.2849	66	alive	1	1936	0	2002	I63		F41	I10	I20	I63	M43
1517	8	2	74.011	66	deceased	1	1936	2011	2002	I63		G31	G45	I10	I63	I70
1518	8	2	76.2274	66	alive	1	1936	0	2002	G45		G43	G45	I10	I34	I63
1519	12	2	76.1507	66	alive	1	1936	0	2002	G45		E78	G45	K44	M47	R42
1520	8	2	75.9863	66	alive	1	1936	0	2002	G45		G45	H81	I10
1521	8	1	74.1699	66	deceased	7	1937	2012	2003	I63		B73	d46	E10	E11	E14	G81	I63	I65	I70
1522	12	2	75.7918	66	alive	1	1937	0	2003	I63		G45	I63
1523	8	2	71.6603	66	deceased	2	1937	2009	2003	G45		b41	d23	E11	E78	G45	I10	I42	I63	I65	I67
1524	8	2	65.9699	66	deceased	1	1938	2004	2004	I61		C34	I10	I61	I63	J18
1525	12	2	74.5151	66	alive	3	1938	0	2004	G45		F32	G45	H81	I34	I63	K21	K44	M34	M47	S06	X59
1526	8	2	64.8082	66	deceased	1	1938	2004	2004	I63		I10	I63	J45	R09
1527	8	2	66.3863	66	deceased	1	1939	2007	2005	I63		F34	G93	I63	K27
1528	8	1	73.0904	66	alive	1	1939	0	2005	I63		I63
1529	8	2	72.8904	66	alive	1	1940	0	2006	I63		E78	G45	I10	I25	I63	I65	J44
1530	12	2	65.2411	66	deceased	1	1940	2006	2006	I63		b77	d23	E11	G81	I10	I63	I65	I70
1531	8	1	69.537	66	deceased	1	1941	2011	2007	I63		G40	I25	I63	I65	I70
1532	8	1	71.0301	66	alive	1	1941	0	2007	G45		E10	G45	I10	I25	I63	M47
1533	12	1	73.5425	66	alive	2	1939	0	2005	G45		G45	H93	I15	R42
1534	8	2	72.7616	66	alive	1	1940	0	2006	I63		I63
1535	12	1	77.1288	67	deceased	1	1935	2013	2002	G45		E66	F32	G45	I10	I70
1536	8	1	77.7808	67	alive	1	1935	0	2002	G45		E11	G45	G81	I10	I67
1537	8	1	70.0384	67	deceased	1	1935	2006	2002	I63		E10	E11	F01	F25	I63
1538	12	1	77.2411	67	alive	2	1935	0	2002	I63		F32	G31	G45	I10	I63	I65	I70	M47
1539	8	1	65.5808	67	deceased	1	1935	2002	2002	I63		G31	I25	I48	I50	I63	I65	I70	J18
1540	8	1	76.6521	67	alive	1	1936	0	2003	I63		E11	G45	I10	I63	I70	K27
1541	12	1	67.3726	67	deceased	1	1936	2004	2003	I63		I10	I63	N18
1542	8	1	65.9699	67	deceased	1	1936	2003	2003	I63		G21	I10	I63	I70
1543	8	1	72.8548	67	deceased	5	1936	2010	2003	I63		E11	E78	I10	I24	I25	I63	I67	I70	I73
1544	8	1	75.6219	67	alive	1	1937	0	2004	G45		G45	I10
1545	8	1	68.0192	67	deceased	1	1937	2006	2004	I63		G45	I42	I50	I63	N18
1546	12	1	75.4521	67	alive	5	1937	0	2004	G45		E78	G31	G45	I10	I25	I63
1547	12	1	67.6685	67	deceased	2	1937	2006	2004	I63		E11	G31	I10	I63	I65	I66	I70	M86
1548	12	1	75.1233	67	alive	1	1937	0	2004	I63		G45	I63	I70
1549	8	1	74.9973	67	alive	1	1937	0	2004	G45		E78	G45	I70	M51
1550	12	1	73.0466	67	deceased	1	1938	2012	2005	I63		G40	I10	I25	I48	I63	I67	N30
1551	8	1	74.7096	67	alive	1	1938	0	2005	I63		E14	G40	G45	I10	I63
1552	12	1	70.4164	67	deceased	1	1938	2009	2005	G45		E78	G45	I63	I67
1553	8	1	66.6822	67	deceased	2	1938	2006	2005	I63		D63	E11	F07	F10	G40	I10	I24	I63	I65	I70	K70
1554	12	1	74.2055	67	alive	1	1938	0	2005	I63		G45	I10	I63	I67
1555	8	1	65.7507	67	deceased	1	1939	2006	2006	I63		F03	I10	I50	I63	I70	J18	R09
1556	8	1	68.2658	67	deceased	2	1939	2009	2006	I63		F05	G40	I10	I42	I63	I67	I70
1557	8	1	65.8	67	deceased	1	1939	2006	2006	I63		E11	I42	I50	I63	J96	K42	K70	N18	R18
1558	8	1	73.0137	67	alive	1	1939	0	2006	I63		I10	I25	I63
1559	12	1	72.811	67	alive	1	1940	0	2007	G45		E78	G45	I10
1560	8	1	72.4712	67	alive	1	1940	0	2007	G45		G45	I10
1561	8	1	72.4548	67	alive	1	1940	0	2007	I63		800	C67	E14	G51	I10	I63	M75
1562	12	1	70.7342	67	deceased	1	1940	2012	2007	I63		G93	I10	I63	I67
1563	12	1	72.0164	67	alive	1	1940	0	2007	I63		I63
1564	8	2	70.6849	67	deceased	1	1934	2005	2001	I63		I10	I63	I65
1565	8	2	77.5068	67	alive	1	1935	0	2002	G45		G45	I10	I70
1566	12	2	75.5671	67	deceased	1	1936	2012	2003	I61		I61
1567	8	2	67.8055	67	deceased	1	1936	2005	2003	I63		I10	I24	I25	I34	I35	I36	I48	I63	I70	I95
1568	8	2	76.6192	67	alive	1	1936	0	2003	G45		G45	I10	K21	K29	Z12
1569	12	2	76.2986	67	alive	1	1936	0	2003	G45		G45	I10	I42	M81
1570	8	2	70.0986	67	deceased	3	1936	2007	2003	I63		b41	d46	E10	E11	G45	I10	I50	I63	I65	I70
1571	12	2	75.9452	67	alive	1	1936	0	2003	I63		F32	G45	I63	M50
1572	12	2	75.9342	67	alive	1	1937	0	2004	I63		E78	G31	G45	I10	I63	I65	I67
1573	8	2	75.8384	67	alive	1	1937	0	2004	G45		F41	G45	H40	H65	I10	I63	K25	M81	R51
1574	12	2	75.811	67	alive	1	1937	0	2004	G45		G45	G56	M05	M47
1575	12	2	75.7534	67	alive	1	1937	0	2004	G45		G45	G81	I10	I25	I67	L93
1576	8	2	75.7452	67	alive	1	1937	0	2004	I63		E78	G45	I10	I63	I65
1577	12	2	75.7041	67	alive	2	1937	0	2004	G45		G45	I10
1578	8	2	67.4466	67	deceased	1	1937	2005	2004	I63		I10	I63
1579	12	2	75.3863	67	alive	1	1937	0	2004	I63		G25	G45	I10	I63	I70
1580	12	2	75.0767	67	alive	1	1937	0	2004	G45		G45	H83	H93	M81
1581	8	2	74.7452	67	alive	4	1938	0	2005	G45		G45	H25	H35	I10	I63	I65	I70
1582	8	2	74.6301	67	alive	1	1938	0	2005	I63		I10	I63
1583	8	2	66.0932	67	deceased	1	1938	2005	2005	I63		B95	I63	J15	J98	R26	S72	W19
1584	8	2	74.5096	67	alive	1	1938	0	2005	G45		G45
1585	12	2	72.1671	67	deceased	1	1938	2011	2005	I63		E78	F32	G31	I10	I36	I63	I67
1586	12	2	69.0904	67	deceased	1	1938	2008	2005	I63		G40	G45	G91	I63
1587	8	2	74.1507	67	alive	1	1938	0	2005	I63		850	C50	D32	D64	E11	F03	F34	G45	G63	I10	I63	I70
1588	12	2	68.6849	67	deceased	2	1938	2008	2005	I63		G31	G45	I10	I61	I63	I67	J18	J43
1589	12	2	74	67	alive	1	1938	0	2005	G45		G45
1590	8	2	66.137	67	deceased	2	1938	2006	2005	I63		E16	G40	G81	I10	I25	I61	I63	I69	I70	M15	S30	W19
1591	12	2	66.8	67	deceased	1	1939	2006	2006	G45		A46	C50	C79	E03	E11	E87	G45	I10	I25
1592	12	2	73.6932	67	alive	1	1939	0	2006	G45		E66	E78	G45	I10	I25	I65	R73
1593	12	2	73.6438	67	alive	1	1939	0	2006	G45		G45
1594	12	2	73.5616	67	alive	2	1939	0	2006	G45		E04	E78	G45	I10	I34	I36	K57	N30
1595	12	2	73.4575	67	alive	2	1939	0	2006	G45		E79	F32	G45	G93	I10	I34	I35	I36	J43	K21	K29	K44	M47	M50	M51	N28	R73
1596	8	2	67.9151	67	deceased	2	1939	2008	2006	I63		D64	F03	F32	I10	I63	I70
1597	8	2	66.0493	67	deceased	1	1939	2006	2006	I63		I10	I63	I70
1598	12	2	73.211	67	alive	1	1939	0	2006	G45		E78	G45	I10	I25	I67	K21	M47	M50	M81
1599	12	2	73.1452	67	alive	3	1939	0	2006	G45		G45	I10	I25	I63	I70
1600	8	2	66.9342	67	deceased	1	1940	2007	2007	I63		b13	b46	b77	d23	E66	G40	G81	I10	I25	I50	I63	I70	J18	L89
1601	12	2	72.9041	67	alive	1	1940	0	2007	G45		G45
1602	12	2	70.0329	67	deceased	1	1940	2011	2007	I63		I10	I63	I70	R55
1603	12	2	72.1589	67	alive	2	1940	0	2007	G45		E78	G45	G46	I10	I63	M81
1604	8	2	75.2877	67	alive	1	1937	0	2004	I63		I10	I63	I70
1605	12	1	76.474	67	alive	1	1936	0	2003	G45		G45	I63
1606	8	2	69.2767	67	deceased	1	1935	2006	2002	G45		E14	G45	I11
1607	8	2	66.1534	67	deceased	1	1936	2003	2003	I63		F01	F33	I25	I63	I70	J22	M48	Z12
1608	8	1	67.4438	67	deceased	1	1935	2003	2002	I61		G40	I61	K70
1609	8	2	77.9041	67	alive	4	1935	0	2002	I63		E10	F32	F41	G45	H81	I10	I24	I63	I67	I70	M47
1610	8	2	69.9479	67	deceased	1	1935	2006	2002	I63		F03	G31	G45	G56	I10	I63	I67	I70
1611	12	2	77.8137	67	alive	8	1935	0	2002	I63		F32	G31	I10	I61	I63	I66	I67	I70	M81
1612	12	2	72.063	67	deceased	1	1935	2008	2002	G45		E11	F32	G31	G45	I10	I66	I67
1613	8	2	77.7863	67	alive	1	1935	0	2002	G45		F07	F32	F41	F60	G31	G45	I10	I70
1614	12	2	77.7808	67	alive	8	1935	0	2002	I63		D50	E11	F06	F32	G31	G45	I10	I25	I63	I67	M47
1615	8	2	72.8877	67	deceased	1	1935	2009	2002	I63		E11	G62	H26	I10	I63	I67	I70
1616	12	1	77.589	67	alive	1	1935	0	2002	I63		E78	I11	I34	I45	I63	I67
1617	8	2	74.1342	67	deceased	10	1935	2010	2002	I63		F34	I10	I63	I67	Z50
1618	8	2	77.5808	67	alive	1	1935	0	2002	G45		F41	F60	G40	G45	I70
1619	12	2	77.4219	67	alive	1	1935	0	2002	G45		A08	F32	G45	N20
1620	8	1	70.9753	67	deceased	1	1935	2007	2002	I63		I10	I24	I63
1621	8	1	74.0822	67	deceased	5	1935	2010	2002	I63		F33	G20	I10	I25	I63	I67	I70
1622	8	2	77.1562	67	alive	1	1935	0	2002	G45		E04	E11	F39	G45	I10	I42	I65	M40	M47	M81
1623	8	2	66.674	67	deceased	1	1935	2003	2002	I63		G45	I50	I63	I70
1624	8	2	77	67	alive	1	1935	0	2002	I63		E11	E78	G45	I10	I63	I67
1625	8	1	75.0712	67	deceased	1	1936	2012	2003	I61		I10	I61
1626	8	2	76.6959	67	alive	1	1936	0	2003	I63		I10	I63
1627	12	1	74.8795	67	deceased	2	1936	2012	2003	I63		E11	G31	G45	G46	I10	I63	I70
1628	8	1	76.4904	67	alive	1	1936	0	2003	I63		I10	I63	I70
1629	8	2	76.4329	67	alive	1	1936	0	2003	G45		F60	G45
1630	12	2	66.0521	67	deceased	1	1936	2003	2003	I63		C78	I48	I50	I63	J44	R09
1631	12	2	76.3616	67	alive	1	1936	0	2003	G45		E66	G45	I10	I70
1632	8	2	72.9205	67	deceased	1	1936	2010	2003	I63		I10	I63	I65	I70
1633	12	2	76.0274	67	alive	2	1936	0	2003	I63		E78	G31	G45	I10	I63	I67
1634	8	2	68.3397	67	deceased	1	1937	2006	2004	I63		I10	I63	I65	I70	N30
1635	8	2	75.5808	67	alive	1	1937	0	2004	I63		E14	G45	I10	I63	I70
1636	8	2	70.3123	67	deceased	2	1937	2008	2004	G45		F41	G45	I10
1637	8	1	65.9507	67	deceased	2	1937	2004	2004	I61		I10	I25	I50	I61	J18	L89
1638	8	1	70.3699	67	deceased	1	1937	2009	2004	I63		I10	I63
1639	8	2	74.8822	67	alive	1	1938	0	2005	G45		G45	I10	I70
1640	8	2	74.7808	67	alive	1	1938	0	2005	I61		F06	G81	I10	I50	I61
1641	8	1	66.6247	67	deceased	1	1938	2005	2005	I63		F10	G81	I25	I63	J63
1642	12	2	74.337	67	alive	1	1938	0	2005	G45		G45	H81
1643	8	2	70.3425	67	deceased	1	1938	2010	2005	I63		I63	I70
1644	8	1	65.9342	67	deceased	1	1938	2005	2005	I61		E11	G45	I10	I61	J18	J32	J41	J96	R09
1645	12	2	73.9233	67	alive	1	1939	0	2006	G45		G45	I63
1646	8	2	72.3452	67	deceased	1	1939	2012	2006	I63		E05	E10	I10	I25	I63	I67	I70	I79	N30
1647	8	1	73.6055	67	alive	1	1939	0	2006	I63		F05	G45	I10	I25	I50	I63	I70
1648	12	2	73.326	67	alive	2	1939	0	2006	G45		G45	M47	M50
1649	12	2	73.1288	67	alive	2	1939	0	2006	G45		E66	E78	G45	I10	I25	I34	I35	I36	I87	R73
1650	12	2	72.4055	67	alive	1	1940	0	2007	G45		G45	I63
1651	12	2	72.2603	67	alive	2	1940	0	2007	I63		E13	G93	I11	I50	I63	I70	J20	J43	N30
1652	12	1	66.8274	67	deceased	1	1938	2006	2005	I63		G45	I10	I63	I65	S06
1653	12	2	74.2329	67	alive	1	1938	0	2005	G45		F34	G45	M47
1654	8	1	71.1068	67	deceased	1	1938	2010	2005	I63		F09	F34	G45	G93	I25	I63	I66	R04
1655	12	1	69.9096	68	deceased	3	1934	2004	2002	G45		G31	G45	I10	I70
1656	8	1	74.411	68	deceased	7	1934	2009	2002	I63		E10	E11	E14	E78	G81	I10	I63	I70
1657	8	1	78.6575	68	alive	2	1934	0	2002	G45		E10	F03	G45	I10	I25	I49	I63	I70
1658	8	1	67.7014	68	deceased	1	1934	2003	2002	I63		E14	I10	I63
1659	8	1	77.9671	68	alive	1	1934	0	2002	I63		I10	I25	I63	I70
1660	8	1	67.9397	68	deceased	1	1935	2004	2003	I63		C34	I10	I63	I65
1661	8	1	77.589	68	alive	1	1935	0	2003	G45		G45	I70
1662	12	1	69.5452	68	deceased	1	1935	2005	2003	I63		E11	E78	I11	I63	I65	M10	M11
1663	8	1	77.4932	68	alive	1	1935	0	2003	I63		I10	I25	I63	I65	I70
1664	8	1	77.2767	68	alive	1	1935	0	2003	G45		G45	G93	I10	I70	J43
1665	12	1	70.6411	68	deceased	1	1936	2007	2004	G45		E11	E66	G45	I10	I25	I70	Z98
1666	12	1	70.4548	68	deceased	1	1936	2007	2004	G45		G45	I10	I63
1667	8	1	68.1671	68	deceased	2	1936	2005	2004	I63		C34	F06	G40	G45	I10	I63	I70
1668	8	1	76.5151	68	alive	1	1936	0	2004	G45		G45	I10
1669	8	1	76.4384	68	alive	1	1936	0	2004	G45		G45	I70
1670	8	1	70.3507	68	deceased	2	1936	2008	2004	I63		E11	I10	I63	I70
1671	8	1	75.9096	68	alive	1	1937	0	2005	I63		I10	I25	I63	I67	K21	K44
1672	12	1	75.8877	68	alive	1	1937	0	2005	G45		E78	G31	G45	I10	I67	M47
1673	12	1	68.1233	68	deceased	1	1937	2006	2005	I63		I48	I63	J18
1674	12	1	75.274	68	alive	1	1937	0	2005	G45		F06	G45	I10	I25	I67	M47	R55
1675	12	1	75.2219	68	alive	1	1937	0	2005	G45		G45
1676	12	1	75.0986	68	alive	1	1937	0	2005	I63		E66	E78	I25	I63	I70	J43	M47	N28
1677	8	1	75	68	alive	1	1937	0	2005	G45		G45	I70	J43
1678	12	1	75	68	alive	3	1937	0	2005	I63		F32	G31	G45	I10	I63	I67
1679	12	1	74.9342	68	alive	1	1938	0	2006	G45		E11	G31	G45	I10	I36	I67	I70	N30	N40	Q24	R47	Z95
1680	12	1	71.6493	68	deceased	1	1938	2011	2006	G45		G45
1681	8	1	74.5041	68	alive	1	1938	0	2006	I63		I10	I63	I65	I70	I87
1682	12	1	74.2521	68	alive	1	1938	0	2006	I63		I63
1683	12	1	70.1397	68	deceased	1	1938	2010	2006	G45		E78	F41	G45	H91	I10	M48
1684	12	1	73.9205	68	alive	1	1939	0	2007	I63		b77	d23	G81	I10	I48	I63	I70
1685	8	1	70.3534	68	deceased	1	1939	2010	2007	I63		E11	I10	I63	I70
1686	8	1	72.4137	68	deceased	1	1939	2013	2007	I63		800	C02	G40	I10	I63
1687	8	2	69.6877	68	deceased	4	1934	2004	2002	I63		b42	d46	E10	I10	I63
1688	8	2	70.0274	68	deceased	2	1934	2005	2002	I63		E10	F03	I25	I63	I70	K70
1689	8	2	71.1589	68	deceased	1	1934	2006	2002	I63		E10	I12	I25	I34	I63	I70	K76	K80
1690	12	2	78.0767	68	alive	2	1934	0	2002	I63		G31	G45	I10	I34	I36	I63	I67	I70	J18	J41
1691	8	2	77.8685	68	alive	1	1935	0	2003	I63		E11	G45	I10	I63
1692	12	2	77.3589	68	alive	1	1935	0	2003	G45		F41	G45	I10	I11	I87	M43
1693	8	2	68.5123	68	deceased	1	1935	2005	2003	G45		G45	I10	I25	I50	I63	I65	I70
1694	12	2	76.663	68	alive	1	1936	0	2004	I63		E78	I10	I63	I70	J43	K58	M47
1695	12	2	75.5397	68	alive	1	1937	0	2005	I63		G45	I63	M50
1696	12	2	71.4438	68	deceased	2	1937	2009	2005	G45		G45	I63
1697	8	2	75.4411	68	alive	2	1937	0	2005	I63		G40	G81	I10	I25	I63	I65	R55
1698	12	2	73.7863	68	deceased	1	1937	2012	2005	G45		b71	b73	d41	E11	G45	I10	M15	M47	M51
1699	12	2	75.3589	68	alive	1	1937	0	2005	G45		E78	G45	H25	H90	I10	L82
1700	8	2	75.2603	68	alive	1	1937	0	2005	I63		G45	I10	I63
1701	8	2	75.2329	68	alive	1	1937	0	2005	G45		G45	M47
1702	8	2	74.9918	68	alive	1	1937	0	2005	G45		E78	G45	I10	I63
1703	8	2	67.2767	68	deceased	3	1937	2006	2005	G45		C34	C71	F32	G40	G44	G45	G93	I63
1704	8	2	74.9233	68	alive	1	1938	0	2006	G45		G45	H60	I10	K44	M81
1705	8	2	74.8849	68	alive	1	1938	0	2006	I63		D69	I63
1706	12	2	74.2548	68	alive	1	1938	0	2006	I63		E11	I10	I48	I63
1707	12	2	74.1616	68	alive	1	1938	0	2006	G45		G45	I10	I25	I70
1708	8	2	73.7863	68	alive	1	1939	0	2007	I63		I63
1709	8	2	73.7753	68	alive	1	1939	0	2007	I63		F05	I10	I63	I70	J18	N30
1710	12	2	73.4356	68	alive	1	1939	0	2007	I61		G81	G93	I10	I36	I48	I61	I63	J18
1711	12	2	73.7671	68	deceased	1	1933	2008	2001	G45		D45	G45	I10	I11	I51	I63	I70	K52	M81
1712	8	1	68.9507	68	deceased	2	1933	2003	2001	I63		E11	E14	G93	I10	I25	I63	I70	J43
1713	12	2	78.8137	68	alive	4	1934	0	2002	I63		b77	d23	E78	F33	G31	G45	I63	I66	I67	I70	M47	M81
1714	12	1	72.9616	68	deceased	1	1934	2008	2002	I63		G31	G45	I63	I70
1715	8	2	78.7534	68	alive	1	1934	0	2002	I63		E78	G45	I10	I63	I65
1716	12	1	77.4219	68	deceased	1	1934	2012	2002	G45		G45	I10	I65	M43	M72
1717	8	2	77.6658	68	deceased	3	1934	2013	2002	G45		G45	I10	I25	I50	I63	I67	I70	Z12
1718	12	2	78.5315	68	alive	1	1934	0	2002	I63		I11	I48	I63	Z50
1719	8	1	66.8767	68	deceased	1	1934	2002	2002	I63		G31	I10	I50	I63	J18
1720	8	1	70.3726	68	deceased	1	1934	2005	2002	G45		F01	G45	I63
1721	8	2	78.4192	68	alive	1	1934	0	2002	I63		G45	I10	I63	I65	I70
1722	12	2	69.6438	68	deceased	1	1934	2005	2002	I63		F32	G51	I63	I66	I70
1723	12	1	68.8493	68	deceased	2	1934	2004	2002	G45		F32	G45	G93	I10	I11	I25	I35	I46	I61	I67	N40
1724	12	2	78.2932	68	alive	1	1934	0	2002	G45		F41	G45	I10	I63
1725	8	2	73.8849	68	deceased	5	1934	2009	2002	I63		A46	B36	G40	I63	I65	S72	W19
1726	12	2	78.2466	68	alive	1	1934	0	2002	G45		E71	G45	M43	N30	R10
1727	8	1	67.8959	68	deceased	1	1934	2003	2002	I63		I10	I63	M50	M51
1728	8	2	71.1479	68	deceased	5	1934	2006	2002	I63		800	C34	G24	G45	I10	I24	I50	I63	I65	I67	I69	I70	J44	J98	M47
1729	8	1	76.9534	68	deceased	1	1934	2012	2002	I63		F41	G45	I10	I63
1730	8	2	78.1123	68	alive	2	1934	0	2002	I63		G45	I10	I63	I70
1731	8	2	66.4411	68	deceased	1	1934	2002	2002	I63		E10	I10	I63	I65	I70
1732	8	2	76.0356	68	deceased	3	1934	2011	2002	I63		F07	G40	I10	I63	I70
1733	8	2	77.9397	68	alive	7	1934	0	2002	I63		G45	I10	I63	I67	I70
1734	8	2	68.8822	68	deceased	1	1935	2004	2003	I63		E10	I10	I63
1735	12	2	68.2438	68	deceased	1	1935	2004	2003	I63		E10	F20	G31	G40	I10	I63	S52	W19
1736	8	2	77.6	68	alive	4	1935	0	2003	I63		F41	F92	G45	I10	I24	I25	I63	I70	K21	M47
1737	8	2	77.5233	68	alive	2	1935	0	2003	G45		G45	H93	R42
1738	8	2	77.2548	68	alive	1	1935	0	2003	G45		G45	H81	I10	M47
1739	12	2	77.2384	68	alive	1	1935	0	2003	G45		E78	G45	I10
1740	8	2	71.9918	68	deceased	3	1935	2008	2003	I63		b73	d41	E11	E14	G81	I10	I63	I67
1741	12	2	77.1781	68	alive	2	1935	0	2003	G45		G45
1742	8	2	67.9589	68	deceased	1	1936	2004	2004	I63		C50	C78	C79	D50	E14	I10	I63	I70
1743	8	2	69.3753	68	deceased	1	1936	2006	2004	G45		C71	G40	G45	I63
1744	8	1	76.4466	68	alive	1	1936	0	2004	I63		G40	I10	I63
1745	12	2	69.2137	68	deceased	1	1936	2006	2004	I63		F32	G31	I10	I63	I70
1746	8	1	67.4959	68	deceased	1	1937	2005	2005	I63		I10	I63
1747	8	2	72.3151	68	deceased	1	1937	2010	2005	G45		E10	G45	I10	M51
1748	8	2	66.4849	68	deceased	1	1937	2005	2005	I63		I49	I63	I70
1749	12	2	75.2685	68	alive	1	1937	0	2005	G45		G45	I10
1750	8	1	68.4959	68	deceased	1	1938	2008	2006	I63		E11	I10	I63	I70	J18
1751	12	2	67.1233	68	deceased	2	1938	2006	2006	I61		C50	D64	G45	G81	G93	I10	I61	J98	R09
1752	12	2	73.9479	68	alive	1	1939	0	2007	G45		G45	I10	I67	M47
1753	8	1	67.9616	68	deceased	1	1939	2008	2007	I63		I10	I25	I48	I63	I69	I70	I71	J44	K44
1754	8	1	73.0767	68	alive	1	1939	0	2007	I63		E78	I63	I65	I70
1755	8	1	77.211	68	deceased	1	1934	2012	2002	G45		F41	G45	I10
1756	12	1	71.7808	69	deceased	2	1932	2005	2001	I63		E78	F06	G81	I10	I63	I70	J43	R32	R47
1757	8	1	77.2795	69	deceased	2	1933	2011	2002	I63		E78	G45	G81	I10	I25	I35	I50	I63	I65	I70	K80
1758	12	1	79.8493	69	alive	1	1933	0	2002	I63		I63	K83
1759	12	1	79.737	69	alive	1	1933	0	2002	I63		G45	I63
1760	12	1	76.874	69	deceased	1	1933	2011	2002	I63		G40	I10	I63	I65
1761	8	1	73.5425	69	deceased	1	1933	2007	2002	I63		D64	E46	G93	I63	I67	K70	K71	R16	R18
1762	12	1	79.4603	69	alive	1	1933	0	2002	I63		G45	I63
1763	12	1	79.3534	69	alive	1	1933	0	2002	I63		I63	I65
1764	12	1	79.1863	69	alive	1	1933	0	2002	I63		I10	I63	I66	I67
1765	8	1	76.4329	69	deceased	1	1933	2011	2002	I63		G45	I63	I65	I70	M47
1766	12	1	68.4301	69	deceased	1	1933	2003	2002	I63		G31	I10	I63	I66
1767	12	1	79.0575	69	alive	1	1933	0	2002	I63		G21	I10	I63	I70	M50
1768	12	1	70.0877	69	deceased	2	1933	2005	2002	I63		F34	G45	I10	I63
1769	8	1	78.611	69	alive	1	1934	0	2003	I63		E78	F33	I63
1770	12	1	78.3534	69	alive	1	1934	0	2003	I63		E11	F32	G20	I10	I63	M43
1771	12	1	78.3068	69	alive	1	1934	0	2003	I63		G45	I10	I34	I63	J43	M54	Q61	R73	Z98
1772	12	1	67.2082	69	deceased	1	1934	2003	2003	I61		E23	G93	I10	I61	J96	R40	Z52
1773	8	1	72.4164	69	deceased	2	1935	2008	2004	I63		F01	G20	I48	I63
1774	8	1	74.8685	69	deceased	2	1935	2011	2004	I63		E10	E11	G20	G45	I10	I63	I65
1775	8	1	71.4603	69	deceased	5	1935	2007	2004	I63		E78	F41	G45	G51	I10	I11	I42	I63	I67	I70	J18	J45
1776	8	1	72.3096	69	deceased	4	1935	2008	2004	I63		E03	E89	I10	I25	I48	I63	I70	M47
1777	12	1	73.7562	69	deceased	2	1935	2010	2004	I63		G31	I10	I63	I66	I70
1778	12	1	70.0849	69	deceased	1	1935	2006	2004	G45		G45	I10	I70
1779	12	1	71.9425	69	deceased	1	1936	2009	2005	G45		G45	I70
1780	8	1	76.6027	69	alive	1	1936	0	2005	G45		G45	I10
1781	12	1	76.5726	69	alive	2	1936	0	2005	G45		G45	I10	I67
1782	8	1	76.4795	69	alive	1	1936	0	2005	I63		G45	I10	I63	I67
1783	8	1	68.3836	69	deceased	1	1936	2005	2005	I63		E11	I15	I21	I61	I63	I65	R96
1784	8	1	67.4	69	deceased	1	1936	2005	2005	I63		I10	I21	I63	I70	J18	R09
1785	8	1	75.9452	69	alive	2	1936	0	2005	I63		b73	d41	F10	G31	G40	G45	G93	I10	I63	K21	K29
1786	12	1	75.5205	69	alive	1	1937	0	2006	I63		G45	I63
1787	12	1	74.7589	69	alive	1	1938	0	2007	G45		G45
1788	12	1	68.1123	69	deceased	2	1938	2007	2007	I63		b77	d23	F04	G31	G45	G81	I10	I25	I26	I60	I61	I63	J15	J43	R55
1789	12	1	74.3233	69	alive	1	1938	0	2007	G45		G45
1790	8	1	74.2904	69	alive	1	1938	0	2007	I63		I63
1791	8	1	74.2822	69	alive	1	1938	0	2007	I63		F03	G31	I10	I63	I70
1792	12	1	72.463	69	deceased	1	1938	2012	2007	I63		E11	E78	I10	I25	I63	I66	I67
1793	8	2	79.7863	69	alive	5	1933	0	2002	I63		E11	E78	G45	I10	I63	I65	I70	M47
1794	12	2	78.7781	69	deceased	1	1933	2013	2002	I63		E78	F32	I10	I63	I66
1795	12	2	73.5288	69	deceased	3	1933	2008	2002	I63		b19	d23	E11	E66	E87	G45	G46	G81	I10	I63	I70	L89	R77	Z98
1796	12	2	74.0137	69	deceased	1	1933	2008	2002	I63		F33	G45	I10	I63
1797	8	2	74.0959	69	deceased	1	1934	2009	2003	G45		B34	E04	E11	G31	G45	I10	M47
1798	12	2	77.6658	69	alive	2	1935	0	2004	G45		F06	F32	G20	G25	G45	I10	I67
1799	8	2	74.811	69	deceased	2	1935	2011	2004	I63		E78	G81	I10	I63
1800	12	2	76.8712	69	alive	1	1936	0	2005	G45		E11	E78	G45	H93	I63
1801	8	2	76.8466	69	alive	1	1936	0	2005	I63		I63
1802	12	2	68.2082	69	deceased	1	1936	2005	2005	I63		G35	I10	I26	I63	I66	J22	N17
1803	12	2	76.2301	69	alive	3	1936	0	2005	I63		E78	G45	I10	I34	I36	I63	I70
1804	12	2	76.1534	69	alive	1	1936	0	2005	G45		G45	H90	H93
1805	8	2	70.6877	69	deceased	1	1936	2008	2005	I61		800	C18	E11	G45	I10	I61	J18	M54	N30
1806	12	2	68.589	69	deceased	1	1937	2006	2006	G45		800	C50	C78	G20	G45	R32
1807	8	2	71.0822	69	deceased	1	1937	2009	2006	I63		E11	F00	G25	G45	G63	I63
1808	12	2	75.6356	69	alive	1	1937	0	2006	G45		G45
1809	12	2	75.5123	69	alive	3	1937	0	2006	G45		G31	G45	I10	I67
1810	8	2	69.1562	69	deceased	1	1937	2007	2006	G45		D64	G45	H93
1811	8	2	75.2849	69	alive	2	1937	0	2006	I63		E11	E14	F34	I10	I25	I50	I63	I65	I70
1812	12	2	72.7589	69	deceased	1	1937	2011	2006	G45		G45
1813	8	2	71.1863	69	deceased	1	1938	2010	2007	I63		E11	I10	I25	I63	I70
1814	12	2	73.9781	69	deceased	1	1938	2013	2007	G45		F32	G40	G45	I10	I25	I70
1815	8	2	74.5808	69	alive	1	1938	0	2007	I63		E78	F32	I10	I63	I65
1816	12	2	72.2192	69	deceased	1	1938	2011	2007	G45		G45	M47
1817	12	2	74.2384	69	alive	1	1938	0	2007	G45		G45
1818	12	2	74.1781	69	alive	1	1938	0	2007	G45		B34	G45	I10	I27	I34	I36	I67
1819	8	2	67.7918	69	deceased	1	1938	2007	2007	I63		I10	I63	I77	R09
1820	8	2	79.1836	69	alive	1	1933	0	2002	G45		F32	G44	G45	I65	M47
1821	8	2	80.1342	69	alive	1	1932	0	2001	I63		G45	I10	I63	I70
1822	8	2	80.0822	69	alive	1	1932	0	2001	I63		F34	I10	I63
1823	12	2	70.0712	69	deceased	1	1933	2004	2002	I63		G31	I10	I63	I70
1824	8	1	68.8603	69	deceased	1	1933	2002	2002	I61		G93	I10	I61
1825	8	2	79.8493	69	alive	1	1933	0	2002	I63		G45	I63
1826	8	1	68.537	69	deceased	1	1933	2002	2002	I63		G93	I10	I50	I51	I63	I65	I70	I74	J18	R09
1827	8	2	76.3205	69	deceased	9	1933	2010	2002	I63		E78	F34	F38	F41	G44	G45	I10	I25	I63	I67	I70	K21	K25	K44	K57	M19	M47	M51	T28
1828	12	1	79.5151	69	alive	1	1933	0	2002	G45		E11	G45	H90	I10
1829	8	2	79.4795	69	alive	4	1933	0	2002	G45		G45	H93	I10	I25	I63	I67	I70
1830	8	2	71.7452	69	deceased	4	1933	2006	2002	I63		D13	E11	F32	F41	G45	I05	I10	I25	I34	I48	I63	I66	I67	K92
1831	8	1	74.3288	69	deceased	1	1933	2008	2002	G45		G45	I25	I70
1832	12	2	76.9151	69	deceased	2	1933	2011	2002	I63		F32	F33	G31	I10	I25	I48	I63	I70	J18	M47
1833	12	2	79.3699	69	alive	3	1933	0	2002	I63		F32	F41	G45	I10	I25	I63	M47	M79
1834	8	2	79.2986	69	alive	2	1933	0	2002	I63		E10	E14	I10	I48	I63	I67
1835	8	1	79.2137	69	alive	2	1933	0	2002	I63		F60	G45	I63
1836	8	1	72.811	69	deceased	4	1933	2007	2002	I63		D12	F32	G45	I10	I11	I25	I34	I63	K29	M47
1837	8	2	76.1671	69	deceased	3	1933	2010	2002	I63		E14	E78	F33	I10	I63	I70
1838	8	1	67.8027	69	deceased	1	1933	2002	2002	I63		G20	G31	I10	I63	I70
1839	8	2	78.5479	69	deceased	1	1933	2013	2002	I63		G45	G72	I10	I63	I70
1840	12	2	67.9753	69	deceased	1	1933	2002	2002	I63		F10	F33	G40	I63	I70
1841	12	1	71.0164	69	deceased	1	1933	2005	2002	I63		E11	F41	G45	G59	I10	I63
1842	12	1	77.4219	69	deceased	3	1933	2012	2002	I63		G40	G45	I10	I15	I61	I63	I65	I70	J44	K40	K85	M75
1843	8	2	79.0932	69	alive	1	1933	0	2002	I63		I63	I70
1844	8	1	78.9863	69	alive	6	1933	0	2002	I63		G40	I10	I24	I25	I63	Z95
1845	8	2	67.9562	69	deceased	1	1933	2002	2002	I63		E14	I10	I63	I70
1846	12	2	78.8932	69	alive	1	1934	0	2003	G45		G31	G45	I10	I66	I67
1847	8	2	78.5479	69	alive	1	1934	0	2003	I63		F34	G44	G45	I63	I70
1848	8	1	78.5014	69	alive	1	1934	0	2003	I63		E11	I10	I25	I63	I70
1849	8	2	78.4027	69	alive	1	1934	0	2003	G45		G45	H40	I65
1850	12	2	78.3973	69	alive	1	1934	0	2003	G45		G45
1851	12	2	78.2767	69	alive	4	1934	0	2003	G45		G45	I10	I67	K76	M47
1852	8	1	68.0548	69	deceased	1	1934	2003	2003	I63		I10	I25	I63	I65	I70
1853	8	2	67.3178	69	deceased	1	1934	2003	2003	I63		G40	I10	I61	I63
1854	12	2	69.9041	69	deceased	5	1934	2005	2003	G45		E11	G45	G93	I10	I24	I25	I50	I67	I70
1855	12	2	72.8575	69	deceased	1	1934	2008	2003	I63		I10	I63
1856	12	2	77.8548	69	alive	1	1935	0	2004	I63		I63
1857	8	2	68.6877	69	deceased	1	1935	2004	2004	I63		I50	I63	L89
1858	12	1	77.8247	69	alive	1	1935	0	2004	G45		E11	G45	I10	K70	M43	N20
1859	8	2	68.1781	69	deceased	1	1935	2004	2004	I63		D64	I10	I63	N30
1860	8	1	72.8822	69	deceased	1	1935	2008	2004	G45		G45	I35	I50	J41
1861	8	1	68.8164	69	deceased	1	1935	2005	2004	I63		E10	I63	J43	J45
1862	12	2	77.5452	69	alive	3	1935	0	2004	I63		G45	G81	I10	I11	I63	I69	I70
1863	8	2	75.7096	69	deceased	4	1935	2012	2004	I63		b19	d23	I50	I63	I65	K21
1864	8	1	69.0767	69	deceased	1	1935	2005	2004	I63		E11	I10	I63	I65
1865	8	2	77.389	69	alive	1	1935	0	2004	G45		G45	I10	I63	I67
1866	12	2	71.4055	69	deceased	2	1935	2007	2004	G45		D64	G45	G80	G81	I10	I25	I63	I67	N03
1867	12	1	69.4521	69	deceased	1	1935	2006	2004	I63		I10	I63	I67
1868	8	2	67.9808	69	deceased	1	1935	2004	2004	I63		G81	I50	I63	R09
1869	8	2	76.8301	69	alive	1	1936	0	2005	I63		F34	F41	I63	I70
1870	8	2	76.7562	69	alive	1	1936	0	2005	I63		E11	G45	I10	I42	I48	I63
1871	12	2	76.6849	69	alive	3	1936	0	2005	G45		F32	G45	I63
1872	8	2	71.5479	69	deceased	1	1936	2008	2005	I63		F32	H53	I10	I25	I48	I63	I67	I70	J43	K80	Z95
1873	12	2	76.6384	69	alive	1	1936	0	2005	G45		G45	I10	I67	M47
1874	8	2	76.6329	69	alive	1	1936	0	2005	I63		G45	I63	I65
1875	8	1	74.4904	69	deceased	2	1936	2011	2005	I63		G31	I63
1876	8	2	76.3233	69	alive	1	1936	0	2005	G45		G45	I10	I67	M06
1877	12	2	68.3479	69	deceased	1	1936	2005	2005	I63		G31	I10	I63	I67
1878	8	2	67.9068	69	deceased	1	1936	2005	2005	I63		E04	G93	I11	I25	I50	I63	I70	I74
1879	8	2	76.1781	69	alive	1	1936	0	2005	G45		G45	I10	I70	M47
1880	8	2	76.011	69	alive	1	1936	0	2005	I63		I63
1881	8	2	70.274	69	deceased	1	1937	2008	2006	I63		G81	I10	I49	I50	I63	J18
1882	12	2	75.8	69	alive	1	1937	0	2006	G45		G45	I10	J43	K21	K26	K57	K62	M43
1883	8	1	69.2795	69	deceased	1	1937	2007	2006	I63		D63	E10	G31	I10	I63	I65	I70	N18
1884	12	2	75.2849	69	alive	2	1937	0	2006	G45		F06	F41	G45	I10	I35	I63	I67
1885	8	1	73.5644	69	deceased	1	1935	2010	2004	I63		E14	G20	I10	I63	I67
1886	8	1	79.8822	69	alive	1	1933	0	2002	I63		I63
1887	8	1	76.6767	70	deceased	1	1932	2009	2002	I63		G45	I10	I25	I63	I65
1888	8	1	68.8219	70	deceased	1	1932	2002	2002	I61		G93	I11	I61	J18
1889	12	1	69.3233	70	deceased	1	1932	2002	2002	I63		I63
1890	12	1	71.3452	70	deceased	1	1932	2004	2002	G45		E11	G45	I10	I25	I48	I50	I63	I67	K70
1891	12	1	80.3973	70	alive	1	1932	0	2002	I63		B02	G45	G51	I10	I63
1892	8	1	69.7397	70	deceased	1	1932	2003	2002	I63		E11	F06	I10	I25	I63	I70	K25	K44
1893	8	1	76.0603	70	deceased	1	1932	2009	2002	I63		G45	I63
1894	8	1	78.7644	70	deceased	5	1932	2012	2002	G45		E66	G44	G45	G93	H40	I10	I25	I42	I63	I70	J43	M47	M51
1895	12	1	72.6082	70	deceased	1	1932	2006	2002	I63		G31	I10	I63	I66	I70
1896	12	1	80.0959	70	alive	2	1932	0	2002	G45		G45	I10	I63	N40
1897	12	1	74.2877	70	deceased	1	1932	2008	2002	G45		G45	I25	J43	J44	N40	Q40
1898	12	1	80.0466	70	alive	4	1932	0	2002	I63		G45	I63
1899	8	1	77.8658	70	deceased	2	1933	2011	2003	I63		E14	F03	F32	I10	I63	I65	I70
1900	8	1	72.4712	70	deceased	1	1933	2006	2003	I63		I10	I63
1901	12	1	75.2384	70	deceased	1	1933	2009	2003	G45		F32	G45	I10	I34	I36	I48
1902	12	1	71.811	70	deceased	1	1933	2006	2003	G45		E11	F33	G45	I10	I67	I70
1903	12	1	79.1123	70	alive	1	1933	0	2003	G45		E78	G45	I10	M47	M51
1904	8	1	69.0438	70	deceased	1	1934	2004	2004	I63		G40	I10	I25	I50	I51	I63	I67	J18	R09
1905	8	1	72.5589	70	deceased	1	1934	2007	2004	I63		F03	I63	I70
1906	8	1	78.2932	70	alive	1	1934	0	2004	G45		G45	H25	H90	J37	N40
1907	8	1	72.5863	70	deceased	1	1934	2008	2004	I63		E11	F05	I10	I63
1908	8	1	77.9452	70	alive	1	1934	0	2004	I63		E10	I10	I63	I70
1909	8	1	71.1534	70	deceased	1	1935	2007	2005	I63		I63	I70	J18
1910	8	1	69.3096	70	deceased	1	1935	2005	2005	I63		E11	I63	R09
1911	12	1	69.463	70	deceased	1	1935	2005	2005	I61		I10	I25	I61	I67
1912	12	1	77.4932	70	alive	1	1935	0	2005	I63		I10	I34	I63
1913	8	1	70.9151	70	deceased	1	1935	2007	2005	I63		I10	I63
1914	12	1	76.7205	70	alive	1	1936	0	2006	G45		G31	G45	I10	I67	K21	K26
1915	12	1	70.4082	70	deceased	1	1936	2007	2006	I63		F03	F32	G31	I10	I63	I67	I70
1916	8	1	73.1616	70	deceased	2	1936	2010	2006	I63		b19	d23	E78	H61	I10	I11	I48	I63	I67	M10
1917	12	1	76.5562	70	alive	1	1936	0	2006	G45		E11	F41	G21	G45	G56	I10	I25	M47	M50
1918	8	1	69.0384	70	deceased	1	1936	2006	2006	I63		E10	G93	I46	I63	I65	I70	J18
1919	8	1	76.0685	70	alive	1	1936	0	2006	I63		I10	I13	I63	I65	I70	J41
1920	8	1	70.2575	70	deceased	1	1937	2008	2007	I63		E11	F01	G31	I10	I48	I63	I70	N18	S52	W01
1921	8	1	73.6055	70	deceased	1	1937	2011	2007	I63		G40	I10	I63	I70
1922	8	1	69.5425	70	deceased	1	1937	2008	2007	I61		F10	I10	I25	I48	I61	I63	I69	J41	N20	R10
1923	8	1	70.7836	70	deceased	1	1937	2009	2007	I61		I61	J17	J18	J43	M48
1924	12	1	75.3096	70	alive	2	1937	0	2007	G45		E78	G45	I10	I34	I35	I48	I70	M47	M50	M77	M81
1925	8	1	75.0493	70	alive	1	1937	0	2007	I61		I10	I61	I63	I70
1926	8	2	70.6575	70	deceased	1	1932	2003	2002	I63		E11	I10	I63
1927	12	2	80.5863	70	alive	1	1932	0	2002	I63		E11	E78	F32	G31	G45	I10	I63	I66
1928	12	2	69.0027	70	deceased	1	1932	2002	2002	I63		E87	G40	I10	I11	I25	I46	I48	I63	J98
1929	8	2	80.2685	70	alive	2	1932	0	2002	G45		F32	F41	G45	H93	I10	I24	I63	I67
1930	8	2	80.263	70	alive	2	1932	0	2002	G45		G45	I10	I25
1931	8	2	68.9616	70	deceased	1	1932	2002	2002	I63		F03	I50	I63
1932	8	2	68.874	70	deceased	1	1932	2002	2002	I63		E14	I10	I50	I63	J18
1933	12	2	68.9918	70	deceased	1	1932	2002	2002	I63		I63	J81
1934	12	2	79.6959	70	alive	2	1933	0	2003	G45		G45	I10	M47
1935	12	2	77.0301	70	deceased	1	1933	2011	2003	G45		G45	I10
1936	12	2	69.2384	70	deceased	1	1933	2003	2003	I61		I10	I46	I61	K76	Z94
1937	8	2	78.8219	70	alive	1	1934	0	2004	I63		G45	I10	I63	I65
1938	8	2	78.2164	70	alive	1	1934	0	2004	G45		E14	G45	I10	I48
1939	12	2	78.1479	70	alive	1	1934	0	2004	I63		I63	I67
1940	12	2	76.6548	70	alive	1	1936	0	2006	G45		F32	F41	G45	I63
1941	12	2	69.5808	70	deceased	1	1936	2006	2006	G45		b13	d23	E11	G45	I70	I95	K26	K44	K52
1942	8	2	76.263	70	alive	1	1936	0	2006	I63		I10	I63
1943	12	2	74.011	70	deceased	2	1936	2011	2006	I63		G40	G45	I63
1944	8	2	75.9014	70	alive	1	1937	0	2007	I63		E11	G81	I10	I63	I65	J45
1945	12	2	75.5616	70	alive	1	1937	0	2007	G45		b71	d23	E66	E78	G45	I10	S06	S62	W01
1946	12	2	75.4575	70	alive	1	1937	0	2007	I63		F01	G31	I63	I66	I67
1947	12	2	75.274	70	alive	1	1937	0	2007	G45		G45	I10	I70	M47
1948	8	2	73.863	70	deceased	2	1932	2007	2002	I61		b73	d41	F05	F07	F34	F41	G45	I10	I61	I63	J18	K29	L89	N30	R09
1949	8	1	78.3589	70	alive	1	1934	0	2004	I63		G31	I63	I67
1950	12	1	72.7315	70	deceased	1	1931	2004	2001	I63		E11	I10	I48	I63
1951	8	1	80.8493	70	alive	8	1932	0	2002	I63		D45	E78	G45	H90	H93	I10	I25	I63	I70	L40	N28	N40
1952	8	2	69.4247	70	deceased	1	1932	2002	2002	I63		E11	G40	I10	I63	J18	R09
1953	8	2	78.3288	70	deceased	1	1932	2011	2002	I63		G31	I10	I63
1954	8	2	69.6877	70	deceased	1	1932	2002	2002	I63		I63
1955	8	2	74.2795	70	deceased	1	1932	2007	2002	I63		F34	I10	I63	M47	R55
1956	8	2	74.1288	70	deceased	2	1932	2007	2002	I63		E14	G45	I10	I63
1957	12	1	73.4466	70	deceased	10	1932	2006	2002	I63		b19	d23	d33	E11	F01	F03	F06	G20	G31	G45	I10	I25	I26	I63	I65	I67	M16	M17	M47	M48	M81
1958	12	2	80.5096	70	alive	1	1932	0	2002	G45		F33	G44	G45	G91	I10	I63
1959	8	1	80.3945	70	alive	1	1932	0	2002	G45		E78	G45	I10	I63	I67	M47	M51
1960	8	1	79.0247	70	deceased	1	1932	2012	2002	I63		C64	E10	I63	I67	I70	M47
1961	8	2	80.3288	70	alive	1	1932	0	2002	G45		G45	I10
1962	8	1	80.326	70	alive	1	1932	0	2002	G45		G45	I10
1963	8	2	77.7507	70	deceased	2	1932	2011	2002	I63		G31	I10	I48	I63	I70
1964	12	2	80.2301	70	alive	1	1932	0	2002	G45		E78	G31	G45
1965	8	2	70.7479	70	deceased	2	1932	2004	2002	I63		A46	E14	I10	I11	I25	I63	J43	R09	R73	Z50
1966	12	1	80.137	70	alive	1	1932	0	2002	I63		I10	I63
1967	8	1	80.0356	70	alive	3	1932	0	2002	I63		814	C61	G40	I10	I63	I70	M47
1968	12	2	79.9151	70	alive	1	1932	0	2002	G45		G45	I63	I67
1969	12	2	79.8822	70	alive	1	1933	0	2003	G45		E66	E78	G45	I10	M47
1970	8	1	69.8795	70	deceased	2	1933	2004	2003	I63		E11	G81	I10	I24	I25	I48	I50	I63
1971	12	1	77.6	70	deceased	1	1933	2011	2003	G45		G45	I10	M47	R73
1972	12	1	79.589	70	alive	2	1933	0	2003	I63		F01	F07	G46	I10	I63	I66	I70	M47
1973	12	1	79.4959	70	alive	4	1933	0	2003	G45		B34	G45	I10	I25	I70	M47	R42
1974	8	1	79.4795	70	alive	1	1933	0	2003	I63		G81	I63	I70
1975	8	2	73.411	70	deceased	3	1933	2008	2003	I63		E11	I25	I50	I63	I70	J42	K25
1976	8	2	76.6301	70	deceased	1	1933	2011	2003	I63		E11	I10	I63
1977	8	2	79.0521	70	alive	1	1933	0	2003	G45		G45
1978	12	2	75.6658	70	deceased	1	1933	2010	2003	I63		G31	I10	I63	I65	I66	I70
1979	12	2	78.611	70	alive	1	1934	0	2004	G45		G31	G45	I10	I67
1980	12	1	78.5096	70	alive	6	1934	0	2004	I63		G45	H81	I10	I48	I63	I67	J94	M51
1981	12	1	78.0603	70	alive	3	1934	0	2004	G45		G45	I63
1982	8	2	78	70	alive	1	1934	0	2004	I63		D64	E11	G45	I10	I63	R51
1983	12	2	77.7644	70	alive	1	1935	0	2005	G45		G45	I10	I63	M50	M51
1984	12	2	77.6438	70	alive	1	1935	0	2005	G45		G45	I67
1985	12	2	77.3753	70	alive	1	1935	0	2005	G45		E78	G45	K80	M15
1986	8	2	77.2411	70	alive	1	1935	0	2005	I63		E78	G45	I11	I63	I70
1987	8	2	76.9781	70	alive	1	1935	0	2005	G45		E11	G45	I10	I63	J03
1988	8	2	72.811	70	deceased	1	1936	2009	2006	I63		G31	G45	H40	I63	I67	I70	J43	K21	K26	K29	N30
1989	12	1	76.7479	70	alive	1	1936	0	2006	I63		E11	G31	I10	I63	I66	I70	M51	N40
1990	8	2	70.4164	70	deceased	1	1936	2007	2006	I63		E78	F41	G45	H93	I63	K21
1991	8	2	76.2082	70	alive	1	1936	0	2006	I63		E11	E79	I10	I63
1992	12	1	80.0849	70	alive	6	1932	0	2002	I63		G45	I63
1993	8	1	78.5397	70	alive	2	1934	0	2004	I63		G45	I63	M47	N28
1994	12	1	68.6274	70	deceased	1	1935	2005	2005	I63		E10	E11	G31	I10	I50	I63	I65	I67	J96
1995	8	1	75.5699	70	alive	1	1937	0	2007	I63		E11	I10	I25	I48	I50	I63	K71	R18
1996	12	1	77.7151	71	deceased	1	1931	2009	2002	I61		F32	G45	I10	I61	I66
1997	12	1	81.4082	71	alive	4	1931	0	2002	I63		G45	I63
1998	12	1	81.337	71	alive	6	1931	0	2002	I63		G45	I63
1999	12	1	76.2055	71	deceased	3	1931	2008	2002	G45		E05	G45	I10	I20	I25	I65	I67	I70	N40	Z95
[truncated: 2,780 more rows]
